# Supplementary material for: Absolute abundance calculation enhances the significance of microbiome data in antibiotic treatment studies
Source: Front Microbiol. 2025 Mar 24;16:1481197. doi: 10.3389/fmicb.2025.1481197 (PMC11973300; doi:10.3389/fmicb.2025.1481197)
Supplement: Supplementary file 5 [file Table_1.XLSX]

## Sheet: tableS1
	swine1_d0	swine2_d0	swine3_d0	swine4_d0	swine5_d0	swine6_d0	swine1_d1	swine2_d1	swine3_d1	swine4_d1	swine5_d1	swine6_d1	swine1_d2	swine2_d2	swine3_d2	swine4_d2	swine5_d2	swine6_d2	swine1_d3	swine2_d3	swine3_d3	swine4_d3	swine5_d3	swine6_d3	swine1_d4	swine2_d4	swine3_d4	swine4_d4	swine5_d4	swine6_d4
ASV1	49.6936	42.8271	321.021	51.4734	134.086	64.1187	136.372	1104.44	2746.04	0	248.359	600.422	0	832.976	1024.74	22	261.96	743.155	3.55683	168.926	486.982	36.171	233.433	559.217	22.845	219.021	368.731	514.052	330.505	355.859
ASV10	23.8837	30.3584	190.332	0	23.3568	31.0878	0	0	321.212	500.1	11.7936	255.086	0	0	284.475	256	9.63089	295.653	0	0	419.203	208.515	39.7701	79.8882	0	0	875.312	989.643	132.022	165.476
ASV100	25.8098	14.2757	0	0	0	23.3159	97.6994	18.8397	0	0	0	0	17.0366	24.1665	0	0	0	0	10.0777	76.4483	0	0	0	9.39861	36.1712	63.4614	0	0	0	2.11067
ASV1000	0	0	0	0	6.05548	20.0776	0	0	0	0	0	0	0	0	0	0	0	0	0	0	0	5.85119	0	0	0	0	0	0	0	0
ASV1001	0	0	0	0	0	31.7355	0	0	0	0	0	0	0	0	0	0	0	0	0	0	0	0	0	0	0	0	0	0	0	0
ASV1002	0	0	0	0	0	0	24.9337	0	0	0	0	0	0	0	0	0	0	0	0	0	0	0	0	0	0	0	0	0	0	0
ASV1003	12.7123	2.71057	0	0	0	0	0	0	0	0	0	0	0	0	0	0	0	0	0	0	0	0	0	0	0	0	0	0	0	0
ASV1004	9.24531	4.33692	0	0	0	0	0	0	0	0	0	0	0	0	0	0	0	0	0	0	0	0	0	0	0	0	0	0	0	0
ASV1005	7.31921	0	0	0	0	0	0	0	0	0	0	0	0	0	0	0	0	0	0	0.959028	0	0	0	0	0	3.889	0	0	0	0
ASV1006	6.93399	5.42115	0	0	0	0	0	0	0	0	0	0	0	0	0	0	0	0	0	0	0	0	0	0	0	0	0	0	0	0
ASV1007	6.16354	5.78256	0	0	0	0	0	0	0	0	0	0	0	0	0	0	0	0	0	0	0	0	0	0	0	0	0	0	0	0
ASV1008	1.54089	0	0	0	0	0	13.739	0	0	0	0	0	0	0	0	0	0	0	0	2.32907	0	0	0	0	0	0	0	0	0	0
ASV1009	0	0	30.6987	0	11.2459	0	0	0	0	0	0	0	0	0	0	0	0	0	0	0	0	0	0	0	0	0	0	0	0	0
ASV101	0	0	59.6432	7.35335	0	16.1916	0	0	36.4262	0	87.4114	13.4256	0	0	24.6545	0	66.4531	7.03936	0	0	133.279	0	43.2284	21.7343	0	0	139.887	270.88	15.2679	13.5083
ASV1010	0	0	0	0	0	0	0	4.95783	0	0	0	0	0	0	0	0	0	0	0	2.46607	0	0	0	0	0	0	0	0	0	0
ASV1011	0	0	0	0	0	0	0	0	0	0	0	0	0	0	0	0	0	0	0	3.69911	0	0	0	0	0	3.71223	0	0	0	0
ASV1012	0	0	0	0	0	0	0	0	0	0	0	0	0	0	0	0	0	0	0	0	0	25.5325	0	0	0	0	0	0	0	0
ASV1013	0	0	0	0	0	0	0	0	0	0	0	0	0	0	0	0	0	0	0	0	0	0	0	0	0	0	32.595	0	0	0
ASV1014	3.85221	0	0	0	0	0	0	0	0	0	0	0	0	0	0	0	0	0	0	0	0	0	0	0	0	0	11.5441	8.27115	0	0
ASV1015	0	0	0	0	0	3.23832	21.3718	0	0	0	0	0	0	0	0	0	0	0	0	0	0	0	0	0	0	0	0	0	0	0
ASV1016	0	0	0	0	0	0	10.6859	0	0	0	0	0	22.1475	0	0	0	0	0	0	0	0	0	0	0	0	0	0	0	0	0
ASV1017	0	0	0	0	0	0	0	0	0	0	0	0	0	0	0	47	0	0	0	0	0	0	0	0	0	0	0	0	0	0
ASV1018	0	0	0	0	0	0	0	0	0	0	0	0	0	0	0	0	0	0	0	0	0	25.0006	0	0	0	0	0	0	0	0
ASV1019	0	0	0	0	0	0	0	0	0	0	0	0	0	0	0	0	0	0	0	0	0	0	4.61103	0	0	0	0	0	10.3283	6.75414
ASV102	0	0	0	0	0	0	111.947	40.9847	0	0	0	0	34.9249	43.1702	0	0	0	23.6321	110.262	36.9911	0	0	0	49.9301	42.517	18.7379	0	0	0	13.0861
ASV1020	4.62266	5.60185	0	2.45112	0	0	0	0	0	0	0	0	0	0	0	0	0	0	0	0	0	0	0	0	0	0	0	0	0	0
ASV1021	0	2.89128	0	0	0	0	0	0	0	0	0	0	0	0	0	0	0	15.0843	0	0	0	0	0	0	0	0	0	0	0	0
ASV1022	0	1.62634	0	11.4385	9.51575	0	0	0	0	0	0	0	0	0	0	0	0	0	0	0	0	6.38312	0	0	0	0	0	0	0	0
ASV1023	0	0	40.3469	0	0	0	0	0	0	0	0	0	0	0	0	0	0	0	0	0	0	0	0	0	0	0	0	0	0	0
ASV1024	0	0	14.0337	0	0	0	0	0	0	0	0	0	0	0	0	0	0	9.0506	0	0	0	0	0	4.6993	0	0	0	0	1.79622	0
ASV1025	0	0	0	37.5838	0	0	0	0	0	0	0	0	0	0	0	0	0	0	0	0	0	0	0	0	0	0	0	0	0	0
ASV1026	0	0	0	0	39.7931	0	0	0	0	0	0	0	0	0	0	0	0	0	0	0	0	0	0	0	0	0	0	0	0	0
ASV1027	0	0	0	0	0	29.7925	0	0	0	0	0	0	0	0	0	0	0	0	0	0	0	0	0	0	0	0	0	0	0	0
ASV1028	0	0	0	0	0	0	2.54426	6.7757	0	0	0	0	0	0	0	0	0	0	0	0	0	0	0	0	0	0	0	0	0	0
ASV1029	0	0	0	0	0	0	0	0	0	7.20309	0	0	0	0	0	32	0	0	0	0	0	0	0	0	0	0	0	0	0	0
ASV103	57.7832	72.4627	34.2071	8.98743	47.5788	0	4.07081	58.6676	0	0	0	0	0	0	0	19	0	10.0562	0	43.1563	0	39.8945	0	0	0	18.0308	7.46969	0	19.3094	32.0821
ASV1030	7.70443	4.51762	0	0	0	0	0	0	0	0	0	0	0	0	0	0	0	0	0	0	0	0	0	0	0	0	0	0	0	0
ASV1031	0	5.05974	0	0	0	0	0	0	0	0	0	0	0	1.86741	0	0	0	0	0	0	0	0	0	0	0	0	0	0	0	0
ASV1032	0	0	0	5.71927	0	5.82897	0	0	0	5.65957	0	0	0	0	0	18	0	0	0	0	0	0	0	0	0	0	0	0	0	0
ASV1033	0	0	0	0	0	29.1448	0	0	0	0	0	0	0	0	0	0	0	0	0	0	0	0	0	0	0	0	0	0	0	0
ASV1034	0	0	0	0	0	0	0	0	0	23.1528	0	0	0	0	0	0	0	0	0	0	0	0	0	0	0	0	0	0	0	0
ASV1035	0	0	0	0	0	0	0	0	0	0	0	0	0	3.29543	0	0	0	0	0	2.05506	0	0	0	0	0	0	0	0	0	0
ASV1036	5.00788	0	0	0	26.8171	0	0	0	0	0	0	0	0	0	0	0	0	0	0	0	0	0	0	0	0	0	0	0	0	0
ASV1037	0	0.72282	0	0	0	3.88598	0	2.9747	0	0	0	0	0	1.75756	0	0	0	0	0	0	0	0	0	0	0	0	0	0	0	0
ASV1038	0	0	0	35.9497	0	0	0	0	0	0	0	0	0	0	0	0	0	0	0	0	0	0	0	0	0	0	0	0	0	0
ASV1039	0	0	0	0	16.4363	16.1916	0	0	0	0	0	0	0	0	0	0	0	0	0	0	0	0	0	0	0	0	0	0	0	0
ASV104	36.596	42.285	0	0	0	0	0	7.76726	0	0	0	0	0	42.1815	0	0	0	0	0	40.2792	0	0	0	0	0	109.953	0	0	0	0
ASV1040	0	0	0	0	0	0	1.0177	0	0	0	0	0	0	0	0	0	0	0	0	4.65814	0	4.25541	0	0	0	0	0	0	0	0
ASV1041	0	0	0	0	0	0	0	0	0	0	0	0	0	0	0	0	0	0	0	0	0	0	0	0	0	0	11.5441	11.166	0	0
ASV1042	6.16354	4.87903	0	0	0	0	0	0	0	0	0	0	0	0	0	0	0	0	0	0	0	0	0	0	0	0	0	0	0	0
ASV1043	3.46699	6.14397	0	0	0	0	0	0	0	0	0	0	0	0	0	0	0	0	0	0	0	0	0	0	0	0	0	0	0	0
ASV1044	2.69655	6.50538	0	0	0	0	0	0	0	0	0	0	0	0	0	0	0	0	0	0	0	0	0	0	0	0	0	0	0	0
ASV1045	0	7.77031	0	0	0	0	0	0	0	0	0	0	0	0	0	0	0	0	0	0	0	0	0	0	0	0	0	0	0	0
ASV1046	0	7.77031	0	0	0	0	0	0	0	0	0	0	0	0	0	0	0	0	0	0	0	0	0	0	0	0	0	0	0	0
ASV1047	0	1.62634	0	3.26816	3.46027	0	2.54426	0	0	0	0	0	0	0.768934	0	0	0	0	0	1.37004	0	0	0	0	0	0.707091	0	0	0	0
ASV1048	0	0	37.7156	0	0	0	0	0	0	0	0	0	0	0	0	0	0	0	0	0	0	0	0	0	0	0	0	0	0	0
ASV1049	0	0	15.7879	0	0	16.1916	0	0	0	0	0	0	0	0	0	0	0	0	0	0	0	0	0	0	0	0	0	0	0	0
ASV105	43.53	34.6954	99.9901	0	0	0	241.196	0	0	0	0	0	35.7768	0	36.0335	46	0	0	0	0	0	121.279	0	0	42.517	0	0	0	65.1131	75.1398
ASV1050	0	0	0	0	0	0	4.07081	0	0	0	0	0	0	0.98863	0	0	0	0	0	3.56211	0	0	0	0	0	0	0	0	0	0
ASV1051	0	0	0	0	0	0	0	0	0	0	29.8309	0	0	0	0	0	0	0	0	0	0	0	0	0	0	0	0	0	0	0
ASV1052	0	0	0	0	0	0	0	0	0	0	0	0	0	0	0	0	41.4128	0	0	0	0	0	0	0	0	0	0	0	0	0
ASV1053	0	0	0	0	0	0	0	0	0	0	0	0	0	0	0	0	0	0	0	0	0	22.8729	0	0	0	0	0	0	0	0
ASV1054	0	0	0	0	0	0	0	0	0	0	0	0	0	0	0	0	0	0	0	0	0	0	24.7843	0	0	0	0	0	0	0
ASV1055	0	0	0	0	0	0	0	0	0	0	0	0	0	0	0	0	0	0	0	0	0	0	16.1386	0	0	0	0	0	0	6.332
ASV1056	8.47487	1.44564	0	1.63408	3.46027	0	0	0	0	0	0	0	0	0	0	0	0	0	0	0.822024	0	0	0	0	0	0	0	0	0	0
ASV1057	0	0	0	0	0	27.2019	0	0	0	0	0	0	0	0	0	0	0	0	0	0	0	0	0	0	0	0	0	0	0	0
ASV1058	0	0	0	0	0	0	0	0	0	0	2.77496	0	0	0	0	0	12.5202	12.5703	0	0	0	0	0	0	0	0	0	0	0	0
ASV1059	8.86009	3.25269	0	0	0	0	0	0	0	0	0	0	0	0	0	0	0	0	0	0	0	0	0	0	0	0	0	0	0	0
ASV106	0	0	0	0	0	0	0	0	0	0	410.001	0	0	0	0	0	260.997	0	0	0	0	0	182.136	0	0	0	0	0	114.958	82.316
ASV1060	5.77832	4.69833	0	0	0	0	0	0	0	0	0	0	0	0	0	0	0	0	0	0	0	0	0	0	0	0	0	0	0	0
ASV1061	5.00788	2.71057	0	0	0	8.41962	0	0	0	0	0	0	0	0	0	0	0	0	0	0	0	0	0	0	0	0	0	0	0	0
ASV1062	0	7.4089	0	0	0	0	0	0	0	0	0	0	0	0	0	0	0	0	0	0	0	0	0	0	0	0	0	0	0	0
ASV1063	0	7.4089	0	0	0	0	0	0	0	0	0	0	0	0	0	0	0	0	0	0	0	0	0	0	0	0	0	0	0	0
ASV1064	0	7.4089	0	0	0	0	0	0	0	0	0	0	0	0	0	0	0	0	0	0	0	0	0	0	0	0	0	0	0	0
ASV1065	0	5.78256	0	0	0	0	0	0	0	0	0	0	0	0	0	0	0	0	0	1.23304	0	0	0	0	0	0	0	0	0	0
ASV1066	0	1.80705	0	0	26.8171	0	0	0	0	0	0	0	0	0	0	0	0	0	0	0	0	0	0	0	0	0	0	0	0	0
ASV1067	0	0	35.9614	0	0	0	0	0	0	0	0	0	0	0	0	0	0	0	0	0	0	0	0	0	0	0	0	0	0	0
ASV1068	0	0	5.26264	0	0	22.6682	0	0	0	0	0	0	0	0	0	0	0	0	0	0	0	0	0	0	0	0	0	0	0	0
ASV1069	0	0	0	6.53631	0	18.1346	0	0	0	0	0	0	0	0	0	0	0	0	0	0	0	0	0	2.93706	0	0	0	0	0	0
ASV107	0	49.3325	28.0674	23.6941	0	0	0	27.7638	0	214.549	0	0	0	42.9505	0	141	80.8995	0	0	0	0	32.4475	0	0	0	0	0	0	13.4717	0
ASV1070	0	0	0	3.26816	0	0	0	0	0	6.17408	0	0	0	0	0	7	0	0	0	0	0	9.57468	0	0	0	0	0	0	0	0
ASV1071	0	0	0	0	35.4678	0	0	0	0	0	0	0	0	0	0	0	0	0	0	0	0	0	0	0	0	0	0	0	0	0
ASV1072	0	0	0	0	0	0	0	0	0	0	0	0	0	0	6.95384	0	0	0	0	0	7.40441	0	0	0	0	0	0	7.03047	0	0
ASV1073	0	0	0	0	0	0	0	0	0	0	0	0	0	0	0	0	0	0	0	4.52113	0	0	0	0	0	1.41418	0	0	0	0
ASV1074	0	0	0	0	0	0	0	0	0	0	0	0	0	0	0	0	0	0	0	0	0	21.809	0	0	0	0	0	0	0	0
ASV1075	0	0	0	0	0	0	0	0	0	0	0	0	0	0	0	0	0	0	0	0	0	0	23.6315	0	0	0	0	0	0	0
ASV1076	0	0	0	0	0	0	0	0	0	0	0	0	0	0	0	0	0	0	0	0	0	0	0	0	0	0	2.03719	1.24067	8.98112	6.332
ASV1077	8.08965	3.43339	0	0	0	0	0	0	0	0	0	0	0	0	0	0	0	0	0	0	0	0	0	0	0	0	0	0	0	0
ASV1078	5.00788	4.87903	0	0	0	0	0	0	0	0	0	0	0	0	0	0	0	0	0	0	0	0	0	0	0	0	0	0	0	0
ASV1079	0	7.2282	0	0	0	0	0	0	0	0	0	0	0	0	0	0	0	0	0	0	0	0	0	0	0	0	0	0	0	0
ASV108	38.1369	22.2267	31.5758	9.80447	0	199.48	7.12392	0	14.0737	29.3269	4.85619	49.2271	0	0	15.8042	0	48.1545	19.6096	0	0.959028	15.3784	0	128.532	85.1749	0	0	29.1997	48.7998	45.3546	36.3035
ASV1080	0	0	0	32.6816	0	0	0	0	0	0	0	0	0	0	0	0	0	0	0	0	0	0	0	0	0	0	0	0	0	0
ASV1081	0	0	0	0	34.6027	0	0	0	0	0	0	0	0	0	0	0	0	0	0	0	0	0	0	0	0	0	0	0	0	0
ASV1082	0	0	0	0	25.952	0	0	0.495783	0	0	0	0	0	0	0	0	0	0	0	0	0	3.72349	0	0	0	0	0	0	0	0
ASV1083	0	0	0	0	12.111	0	0	0	0	0	0	0	0	0	0	0	0	0	0	0	0	5.31927	0	0	0	0	0	0	7.18489	0
ASV1084	0	0	0	0	0	0	0	0.991566	0	0	0	0	0	0.98863	0	0	0	0	0	3.01409	0	0	0	0	0	0.530318	0	0	0	0
ASV1085	0	0	0	0	0	0	0	0	0	0	0	9.69625	0	0	0	0	0	11.5647	0	0	0	0	0	2.34965	0	0	0	0	0	0
ASV1086	0	0	0	0	0	0	0	0	0	0	0	0	17.0366	0	0	0	0	0	7.11365	0	0	0	0	0	5.07666	0	0	0	0	0
ASV1087	0	0	0	0	0	0	0	0	0	0	0	0	0	0	0	0	22.151	0	0	0	0	0	9.79844	0	0	0	0	0	0	0
ASV1088	0	0	0	0	0	0	0	0	0	0	0	0	0	0	0	0	0	0	0	0	0	21.2771	0	0	0	0	0	0	0	0
ASV1089	0	0.72282	0	0	0	0	0	0.991566	0	0	0	0	0	1.75756	0	0	0	0	0	0	0	0	0	0	3.17291	0.530318	3.39531	0	0	0
ASV109	0	0	0	32.6816	0	0	0	0	0	333.915	0	59.6692	0	0	0	223	0	111.624	0	0	0	0	0	28.7832	0	0	0	0	68.2565	84.0046
ASV1090	0	0	0	4.90223	0	0	0	0	0	0	0	0	0	0	0	0	0	0	0	0	0	0	0	0	0	0	8.14875	5.37625	0	3.37707
ASV1091	0	0	0	0	33.7377	0	0	0	0	0	0	0	0	0	0	0	0	0	0	0	0	0	0	0	0	0	0	0	0	0
ASV1092	0	0	0	0	0	0	0	0	0	0	0	0	0	0	8.21817	0	0	0	0	0	0	0	0	0	0	0	17.6556	0	0	0
ASV1093	0	0	0	0	0	0	0	0	0	0	0	0	0	0	0	0	0	0	0	0	12.5305	0	0	0	0	0	11.5441	0	0	0
ASV1094	14.6384	0	0	0	0	0	0	0	0	0	0	0	0	0	0	0	0	0	0	0	0	0	0	0	0	0	0	0	0	0
ASV1095	11.1714	0	0	0	0	5.82897	0	0	0	0	0	0	0	0	0	0	0	0	0	0	0	0	0	0	0	0	0	0	0	0
ASV1096	2.31133	3.97551	0	4.08519	0	3.23832	0	0	0	0	0	0	0	0	0	0	0	0	0	0	0	0	0	0	0	0	0	0	0	0
ASV1097	0	6.86679	0	0	0	0	0	0	0	0	0	0	0	0	0	0	0	0	0	0	0	0	0	0	0	0	0	0	0	0
ASV1098	0	1.62634	0	0	0	0	0	0	0	0	0	0	0	0	0	0	0	0	0	0	0	11.1705	0	0	0	0.707091	0	0	1.79622	0
ASV1099	0	0	0	4.08519	0	0	0	0	0	0	0	0	0	0	0	0	0	0	0	0	0	0	0	5.28672	0	0	0	0	0	10.1312
ASV11	13.868	9.21595	163.142	0	23.3568	55.699	0	0	999.236	0	480.762	152.902	0	0	482.976	0	37.5605	122.183	0	0	643.614	0	0	289.007	0	0	327.308	539.692	16.6151	32.9264
ASV110	74.3477	61.4397	0	41.669	29.4123	32.3832	0	5.28835	0	66.3713	0	0	0	2.85604	6.95384	90	0	0	0	0	0	223.409	2.30551	5.28672	0	0	0	2.8949	33.2301	40.1027
ASV1100	0	0	0	0	22.4918	7.77196	0	0	0	0	0	0	0	0	0	0	0	0	0	0	0	0	0	0	0	0	0	0	0	0
ASV1101	0	0	0	0	0	0	0	0	0	0	0	0	0	0	0	0	0	0	0	0	0	0	0	0	24.1141	0	0	0	0	0
ASV1102	0	0	0	0	0	0	0	0	0	0	0	0	0	0	0	0	0	0	0	0	0	0	0	0	0	6.71736	0	0	0	0
ASV1103	5.00788	4.33692	0	0	0	0	0	0	0	0	0	0	0	0	0	0	0	0	0	0	0	0	0	0	0	0	0	0	0	0
ASV1104	3.85221	4.87903	0	0	0	0	0	0	0	0	0	0	0	0	0	0	0	0	0	0	0	0	0	0	0	0	0	0	0	0
ASV1105	3.46699	2.71057	0	0	0	5.82897	0	0	0	2.05803	0	0	0	0	0	0	0	0	0	0	0	0	0	0	0	0	0	0	0	0
ASV1106	2.31133	0.180705	0	0	0	0	0	0	0	0	0	0	0	0	0	2	0	0	0	0	0	5.85119	0	1.76224	0	0.353545	0	0	1.34717	3.7992
ASV1107	0	6.68608	0	0	0	0	0	0	0	0	0	0	0	0	0	0	0	0	0	0	0	0	0	0	0	0	0	0	0	0
ASV1108	0	6.68608	0	0	0	0	0	0	0	0	0	0	0	0	0	0	0	0	0	0	0	0	0	0	0	0	0	0	0	0
ASV1109	0	6.68608	0	0	0	0	0	0	0	0	0	0	0	0	0	0	0	0	0	0	0	0	0	0	0	0	0	0	0	0
ASV111	0	2.34916	0	0	0	0	0	18.1787	0	8.74661	0	0	0	36.1399	0	36	20.2249	0	0	47.9514	0	30.3198	11.5276	0	0	97.0482	0	0	0	0
ASV1110	0	4.87903	0	0	8.65068	0	0	0	0	0	0	0	0	0	0	0	0	0	0	0	0	0	0	0	0	0	0	0	0	0
ASV1111	0	1.62634	0	4.90223	0	5.18131	0	0	0	0	0	7.45865	0	0	0	0	0	0	0	0	0	0	0	0	0	0	0	0	1.79622	0
ASV1112	0	0	9.64817	0	0	9.06729	0	0	0	0	0	0	0	0	0	0	0	6.03374	0	0	0	0	0	0	0	0	0	0	0	0
ASV1113	0	0	0	30.2304	0	0	0	0	0	0	0	0	0	0	0	0	0	0	0	0	0	0	0	0	0	0	0	0	0	0
ASV1114	0	0	0	26.1452	0	3.23832	0	0	0	0	0	0	0	0	0	0	0	0	0	0	0	0	0	0	0	0	0	0	0	0
ASV1115	0	0	0	0	0	23.9635	0	0	0	0	0	0	0	0	0	0	0	0	0	0	0	0	0	0	0	0	0	0	0	0
ASV1116	0	0	0	0	0	11.0103	0	0	0	0	0	0	0	0	0	0	0	6.03374	0	0	0	0	0	0	0	0	0	0	0	3.37707
ASV1117	0	0	0	0	0	0	0	0	0	0	0	0	0	0	0	0	0	0	0	1.78105	0	0	0	0	11.4225	1.06064	0	0	0	0
ASV1118	0	0	0	0	0	0	0	0	0	0	0	0	0	0	0	0	0	0	0	0	0	0	21.326	0	0	0	0	0	0	0
ASV1119	0	6.14397	0	0	1.73014	0	0	0	0	0	0	0	0	0	0	0	0	0	0	0	0	0	0	0	0	0	0	0	0	0
ASV112	31.5882	18.4319	43.8553	13.8897	0	60.8803	22.8983	0	0	0	0	0	105.627	19.0037	0	0	0	0	112.04	0	0	0	33.43	0	119.936	12.3741	11.5441	0	65.1131	46.0125
ASV1120	0	0	9.64817	0	0	16.1916	0	0	0	0	0	0	0	0	0	0	0	0	0	0	0	0	0	0	0	0	0	0	0	0
ASV1121	0	0	6.13974	8.98743	0	11.6579	0	0	0	0	0	0	0	0	0	0	0	0	0	0	0	0	0	0	0	0	0	0	0	0
ASV1122	0	0	0	20.426	3.46027	4.53364	0	0	0	0	0	0	0	0	0	0	0	0	0	0	0	0	0	0	0	0	0	0	0	0
ASV1123	0	0	0	0	0	0	0	0	0	0	0	0	0	0	0	12	0	0	0	0	0	12.7662	0	0	0	0	0	0	0	0
ASV1124	0	0	0	0	0	0	0	0	0	0	0	0	0	0	0	0	0	0	0	0	0	19.1494	0	0	0	0	0	0	0	0
ASV1125	0	0	0	0	0	0	0	0	0	0	0	0	0	0	0	0	0	0	0	0	0	19.1494	0	0	0	0	0	0	0	0
ASV1126	0	0	0	0	0	0	0	0	0	0	0	0	0	0	0	0	0	0	0	0	0	0	11.5276	0	0	0	0	0	0	6.75414
ASV1127	0	0	0	0	0	0	0	0	0	0	0	0	0	0	0	0	0	0	0	0	0	0	0	0	0	0	0	0	8.53206	7.17627
ASV1128	7.70443	0	0	0	0	0	7.63277	0	0	0	0	0	0	0	0	0	0	0	0	0	0	0	0	0	0	0	0	0	0	0
ASV1129	5.00788	0	0	0	19.0315	0	0	0	0	0	0	0	0	0	0	0	0	0	0	0	0	0	0	0	0	0	0	0	0	0
ASV113	0	2.52987	13.1566	0	6.92055	0	3.56196	3.30522	32.2868	24.6963	12.4873	0	0	2.19696	70.8027	0	25.0403	19.6096	44.4603	1.91806	105.37	6.38312	6.34016	98.098	17.1337	0	102.538	130.684	13.4717	16.0411
ASV1130	0	6.32467	0	0	0	0	0	0	0	0	0	0	0	0	0	0	0	0	0	0	0	0	0	0	0	0	0	0	0	0
ASV1131	0	2.34916	0	0	0	0	0	0	0	0	0	0	0	0	0	0	0	0	6.52085	0	0	0	0	0	6.98041	0	0	0	0	0
ASV1132	0	2.34916	0	0	19.0315	0	0	0	0	0	0	0	0	0	0	0	0	0	0	0	0	0	0	0	0	0	0	0	0	0
ASV1133	0	0	30.6987	0	0	0	0	0	0	0	0	0	0	0	0	0	0	0	0	0	0	0	0	0	0	0	0	0	0	0
ASV1134	0	0	0	0	30.2774	0	0	0	0	0	0	0	0	0	0	0	0	0	0	0	0	0	0	0	0	0	0	0	0	0
ASV1135	0	0	0	0	0	2.59065	0	0	0	0	0	0	0	0	0	0	0	5.53092	0	0	0	0	0	3.52448	0	0	0	0	3.59245	2.5328
ASV1136	0	0	0	0	0	0	17.8098	0	0	0	0	0	0	0	0	0	0	0	0	0	0	0	0	0	0	0	0	0	0	0
ASV1137	0	0	0	0	0	0	0	1.81787	0	0	0	0	0	0.659087	0	0	0	0	0	2.19206	0	0	0	0	0	0.353545	0	0	0	0
ASV1138	0	0	0	0	0	0	0	1.48735	0	0	0	0	0	0.439391	0	0	0	0	7.70646	0	0	3.19156	0	0	0	0.530318	0	0	0	0
ASV1139	0	0	0	0	0	0	0	0	1.65573	0	0	0	0	0	8.85034	0	0	0	0	0	3.98699	0	0	0	0	0	0	4.13557	0	0
ASV114	0	0	0	0	0	0	0	0	0	62.7698	24.2809	0	0	0	0	196	245.588	0	0	0	0	109.577	239.197	0	0	0	0	0	42.2112	42.2133
ASV1140	0	0	0	0	0	0	0	0	0	0	0	5.96692	0	0	0	11	0	5.02811	0	0	0	2.12771	0	0	0	0	0	0	0	0.844267
ASV1141	0	0	0	0	0	0	0	0	0	0	0	0	0	3.84467	0	0	0	0	0	0	0	0	0	0	0	0	0	0	0	0
ASV1142	0	0	0	0	0	0	0	0	0	0	0	0	0	0	0	0	0	0	0	4.79514	0	0	0	0	0	0	0	0	0	0
ASV1143	0	0	0	0	0	0	0	0	0	0	0	0	0	0	0	0	0	0	0	4.79514	0	0	0	0	0	0	0	0	0	0
ASV1144	0	0	0	0	0	0	0	0	0	0	0	0	0	0	0	0	0	0	0	0	0	0	20.1732	0	0	0	0	0	0	0
ASV1145	13.0975	0	0	0	0	0	0	0	0	0	0	0	0	0	0	0	0	0	0	0	0	0	0	0	0	0	0	0	0	0
ASV1146	5.3931	2.34916	0	0	0	0	0	0	0	0	0	0	0	0	0	0	0	0	0	0	0	0	0	0	4.44208	0	0	0	0	0
ASV1147	0	0.36141	0	0	0	5.82897	0	0	0	0	0	2.98346	0	0	0.632167	0	1.92618	6.53655	0	0	0	0	0.576379	1.17483	0	0	0	0	0	0
ASV1148	0	0	29.8216	0	0	0	0	0	0	0	0	0	0	0	0	0	0	0	0	0	0	0	0	0	0	0	0	0	0	0
ASV1149	0	0	0	17.1578	6.05548	3.88598	0	0	0	0	0	0	0	0	0	0	0	0	0	0	0	0	0	0	0	0	0	0	0	0
ASV115	15.7941	87.8226	15.7879	3.26816	0	6.47663	0	0	0	0	0	0	0	3.51513	5.05734	0	0	2.51406	0	0	30.1872	0	8.64568	48.1679	2.53833	1.06064	105.934	86.4335	57.9282	68.8078
ASV1150	0	0	0	0	10.3808	0	2.54426	0	0	0	0	0	0	0	0	0	0	0	0	0	0	0	9.79844	0	0	0	0	0	0	0
ASV1151	0	0	0	0	0	22.0206	0	0	0	0	0	0	0	0	0	0	0	0	0	0	0	0	0	0	0	0	0	0	0	0
ASV1152	0	0	0	0	0	22.0206	0	0	0	0	0	0	0	0	0	0	0	0	0	0	0	0	0	0	0	0	0	0	0	0
ASV1153	0	0	0	0	0	0	0	5.61887	0	0	0	0	0	0	0	0	0	0	0	0	0	0	0	0	0	0	0	0	0	0
ASV1154	0	0	0	0	0	0	0	2.80944	0	0	0	0	0	0	0	0	0	0	5.33524	0	0	0	0	0	0	1.41418	0	0	0	0
ASV1155	0	0	0	0	0	0	0	0	0	0	0	0	11.9256	0	0	0	0	0	0	0	0	0	0	0	12.6917	0	0	0	0	0
ASV1156	0	0	0	0	0	0	0	0	0	0	0	0	0	0	0	0	0	0	0	0	0	18.0855	0	0	0	0	0	0	0	0
ASV1157	12.7123	0	0	0	0	0	0	0	0	0	0	0	0	0	0	0	0	0	0	0	0	0	0	0	0	0	0	0	0	0
ASV1158	12.7123	0	0	0	0	0	0	0	0	0	0	0	0	0	0	0	0	0	0	0	0	0	0	0	0	0	0	0	0	0
ASV1159	2.31133	3.07198	0	8.17039	0	0	0	0	0	0	0	0	0	0	0	0	0	0	0	0	0	0	0	0	0	0	0	0	0	0
ASV116	0	14.095	0	0	0	0	0	80.8126	0	0	0	14.9173	0	31.6362	0	0	0	21.6209	0	23.7017	0	0	0	0	0	56.0369	0	0	0	0
ASV1160	0	5.96326	0	0	0	0	0	0	0	0	0	0	0	0	0	0	0	0	0	0	0	0	0	0	0	0	0	0	0	0
ASV1161	0	5.96326	0	0	0	0	0	0	0	0	0	0	0	0	0	0	0	0	0	0	0	0	0	0	0	0	0	0	0	0
ASV1162	0	5.96326	0	0	0	0	0	0	0	0	0	0	0	0	0	0	0	0	0	0	0	0	0	0	0	0	0	0	0	0
ASV1163	0	0	0	26.9623	0	0	0	0	0	0	0	0	0	0	0	0	0	0	0	0	0	0	0	0	0	0	0	0	0	0
ASV1164	0	0	0	26.9623	0	0	0	0	0	0	0	0	0	0	0	0	0	0	0	0	0	0	0	0	0	0	0	0	0	0
ASV1165	0	0	0	6.53631	0	0	0	0	0	12.8627	0	0	0	0	0	0	0	0	0	0	0	0	0	0	0	0	0	0	0	0
ASV1166	0	0	0	0	28.5473	0	0	0	0	0	0	0	0	0	0	0	0	0	0	0	0	0	0	0	0	0	0	0	0	0
ASV1167	0	0	0	0	0	0	0	0	0	10.2901	0	0	0	0	0	0	0	0	0	0	0	6.91505	0	0	0	0	0	0	0	0
ASV1168	0	0	0	0	0	0	0	0	0	0	0	0	0	0	0	14	0	0	0	0	0	10.1066	0	0	0	0	0	0	0	0
ASV1169	0	0	0	0	0	0	0	0	0	0	0	0	0	0	0	0	0	16.5928	0	0	0	0	0	0	0	0	0	0	0	0
ASV117	0	0	0	0	0	0	0	0	0	493.412	0	0	0	0	0	326	0	0	0	0	0	53.7246	0	0	0	0	0	0	0	0
ASV1170	0	0	0	0	0	0	0	0	0	0	0	0	0	0	0	0	0	0	0	0	0	0	19.0205	0	0	0	0	0	0	0
ASV1171	0	0	0	0	0	0	0	0	0	0	0	0	0	0	0	0	0	0	0	0	0	0	5.76379	0	0	0	0	0	7.18489	2.95493
ASV1172	5.3931	0	0	0	0	11.6579	0	0	0	0	0	0	0	0	0	0	0	0	0	0	0	0	0	0	0	0	0	0	0	0
ASV1173	4.23744	1.26493	0	0	0	0	0	0	0	0	0	0	0	0	0	0	0	0	0	0	0	0	3.45827	0	0	0	0	0	3.59245	0
ASV1174	0	5.78256	0	0	0	0	0	0	0	0	0	0	0	0	0	0	0	0	0	0	0	0	0	0	0	0	0	0	0	0
ASV1175	0	3.07198	0	0	0	0	0	0	0	0	0	0	0	0	0	0	0	0	0	0	0	0	0	0	0	2.65159	0	0	0	0
ASV1176	0	0.180705	0	1.63408	0	0	0	0	0	3.08704	0	0	0	0	4.42517	0	0	0	0	0	0	0	0	1.17483	0	0	0	0	5.83773	0.422133
ASV1177	0	0	0	10.6215	0	0	0	0	0	0	0	0	0	0	0	0	0	0	0	2.60308	0	0	0	0	0	0	0	0	0	0
ASV1178	0	0	0	0	0	0	0	0	0	0	0	0	0	0	0	0	0	0	0	0	0	0	0	0	0	0	21.73	0	0	0
ASV1179	4.62266	3.43339	0	0	0	0	0	0	0	0	0	0	0	0	0	0	0	0	0	0	0	0	0	0	0	0	0	0	0	0
ASV118	34.2847	32.1655	0	0	0	13.6009	0	0	4.55327	0	0	0	0	1.86741	16.4363	0	0	0	0	5.89117	87.1442	18.6174	15.5622	37.007	0	0	162.296	131.098	27.3924	32.9264
ASV1180	0	0.72282	0	0	0	17.4869	0	0	0	0	0	0	0	0	0	0	0	0	0	0	0	0	0	0	0	0	0	0	0	0
ASV1181	0	0	0	0	0	20.0776	0	0	0	0	0	0	0	0	0	0	0	0	0	0	0	0	0	0	0	0	0	0	0	0
ASV1182	0	0	0	0	0	20.0776	0	0	0	0	0	0	0	0	0	0	0	0	0	0	0	0	0	0	0	0	0	0	0	0
ASV1183	0	0	0	0	0	20.0776	0	0	0	0	0	0	0	0	0	0	0	0	0	0	0	0	0	0	0	0	0	0	0	0
ASV1184	0	0	0	0	0	0	0	5.12309	0	0	0	0	0	0	0	0	0	0	0	0	0	0	0	0	0	0	0	0	0	0
ASV1185	0	0	0	0	0	0	0	0	0	0	0	0	0	0.878782	0	0	0	0	0	3.15109	0	0	0	0	0	0	0	0	0	0
ASV1186	0	0	0	0	0	0	0	0	0	0	0	0	0	0	0	0	0	0	0	0	0	0	0	18.2098	0	0	0	0	0	0
ASV1187	2.69655	0	0	7.35335	0	0	0	0	0	0	0	0	0	0	8.85034	0	0	0	0	0	0	0	0	0	0	0	0	0	0	0
ASV1188	1.92611	1.62634	0	13.0726	0	0	0	0	0	0	0	0	0	0	0	0	0	0	0	0	0	0	0	0	0	0	0	0	0	0
ASV1189	1.92611	4.51762	0	0	0	0	0	0	0	0	0	0	0	0	0	0	0	0	0	0	0	0	0	0	0	0	0	0	0	0
ASV119	0	12.2879	235.942	41.669	61.4198	34.3262	0	0	9.10654	0	0	0	0	0	0	0	0	0	0	0	35.3133	0	0	5.87413	5.07666	0	106.613	215.877	9.43017	16.8853
ASV1190	0	5.42115	0	0	0	0	0	0	0	0	0	0	0	0	0	0	0	0	0	0	0	0	0	0	0	0	0	0	0	0
ASV1191	0	2.52987	0	8.17039	0	3.88598	0	0	0	0	0	0	0	0	0	0	0	0	0	0	0	0	0	0	0	0	0	0	0	0
ASV1192	0	2.34916	0	0	0	0	0	0	0	0	0	0	0	0	3.793	0	0	0	0	0	0	0	0	0	0	0	7.46969	0	0	0
ASV1193	0	0	0	17.1578	0	0	0	0	0	0	0	0	0	0	0	0	0	0	0	0	0	4.78734	0	0	0	0	0	0	0	0
ASV1194	0	0	0	0	25.952	0	0	0	0	0	0	0	0	0	0	0	0	0	0	0	0	0	0	0	0	0	0	0	0	0
ASV1195	0	0	0	0	25.952	0	0	0	0	0	0	0	0	0	0	0	0	0	0	0	0	0	0	0	0	0	0	0	0	0
ASV1196	0	0	0	0	0	19.4299	0	0	0	0	0	0	0	0	0	0	0	0	0	0	0	0	0	0	0	0	0	0	0	0
ASV1197	0	0	0	0	0	0	0	0	0	0	0	0	0	0.659087	0	0	0	0	0	3.2881	0	0	0	0	0	0	0	0	0	0
ASV1198	0	0	0	0	0	0	0	0	0	0	0	0	0	0	0	0	0	0	0	0	0	15.9578	0	0	0	0	0	0	0	0
ASV1199	0	0	0	0	0	0	0	0	0	0	0	0	0	0	0	0	0	0	0	0	0	0	17.2914	0	0	0	0	0	0	0
ASV12	41.6039	72.8241	0	0	0	0	40.7081	41.9763	0	0	0	0	40.8877	294.941	0	0	0	0	0	172.625	0	0	0	0	0	575.218	0	0	0	0
ASV120	0	0	0	0	0	115.284	0	5.61887	0	0	0	0	0	17.7953	0	0	0	0	17.7841	20.1396	0	39.8945	0	0	51.4012	62.9311	0	0	44.0075	79.3611
ASV1200	0	0	0	0	0	0	0	0	0	0	0	0	0	0	0	0	0	0	0	0	0	0	0	0	0	0	0	0	8.53206	4.64347
ASV1201	0	0	0	0	0	0	0	0	0	0	0	0	0	0	0	0	0	0	0	0	0	0	0	0	0	0	0	0	5.38867	7.5984
ASV1202	0	0	0	0	0	0	0	0	0	0	0	0	0	0	0	0	0	0	0	0	0	0	0	0	0	0	0	0	0	12.664
ASV1203	5.00788	0	0	0	13.8411	0	0	0	0	0	0	0	0	0	0	0	0	0	0	0	0	0	0	0	0	0	0	0	0	0
ASV1204	3.46699	1.98775	0	0	7.78561	0	0	0	0	0	0	0	0	0	0	0	0	0	0	0	0	0	0	0	0	0	0	0	0	0
ASV1205	0	5.24044	0	0	0	0	0	0	0	0	0	0	0	0	0	0	0	0	0	0	0	0	0	0	0	0	0	0	0	0
ASV1206	0	0	9.64817	0	0	0	0	0	0	0	0	0	0	0	6.95384	0	0	0	0	0	0	0	0	0	0	0	4.75344	0	0	0
ASV1207	0	0	0	0	0	0	0	0	0	14.9207	0	0	0	0	0	0	0	0	0	0	0	0	0	0	0	0	0	0	0	0
ASV1208	0	0	0	0	0	0	0	0	0	0	0	0	0	0	0	0	19.2618	0	0	0	0	0	5.18741	0	0	0	0	0	0	0
ASV1209	10.7862	0	0	0	0	0	0	0	0	0	0	0	0	0	0	0	0	0	0	0	0	0	0	0	0	0	0	0	0	0
ASV121	38.5221	14.8178	131.566	0	120.244	13.6009	0	5.78413	0	0	94.3488	0	0	3.73482	75.8601	0	0	0	181.398	0	42.1482	0	0	0	71.0733	0	14.9394	0	0	0
ASV1210	5.3931	0	0	11.4385	0	0	0	0	0	0	0	0	0	0	0	0	0	0	0	0	0	0	0	0	0	0	0	0	0	0
ASV1211	4.23744	3.07198	0	0	0	0	0	0	0	0	0	0	0	0	0	0	0	0	0	0	0	0	0	0	0	0	0	0	0	0
ASV1212	1.54089	4.33692	0	0	0	0	0	0	0	0	0	0	0	0	0	0	0	0	0	0	0	0	0	0	0	0	0	0	0	0
ASV1213	0	5.05974	0	0	0	0	0	0	0	0	0	0	0	0	0	0	0	0	0	0	0	0	0	0	0	0	0	0	0	0
ASV1214	0	5.05974	0	0	0	0	0	0	0	0	0	0	0	0	0	0	0	0	0	0	0	0	0	0	0	0	0	0	0	0
ASV1215	0	2.16846	14.0337	0	0	0	0	0	0	0	0	0	0	0	0	0	0	0	0	0	0	0	0	0	0	0	0	0	0	0
ASV1216	0	0	0	22.8771	0	0	0	0	0	0	0	0	0	0	0	0	0	0	0	0	0	0	0	0	0	0	0	0	0	0
ASV1217	0	0	0	17.9749	0	3.88598	0	0	0	0	0	0	0	0	0	0	0	0	0	0	0	0	0	0	0	0	0	0	0	0
ASV1218	0	0	0	16.3408	0.865068	0	0	0	0	0	0	0	0	0.768934	0	0	0	0	0	0	0	0	0	0	0	0	0	0	0	0
ASV1219	0	0	0	0	24.2219	0	0	0	0	0	0	0	0	0	0	0	0	0	0	0	0	0	0	0	0	0	0	0	0	0
ASV122	18.1054	12.1072	8.77106	26.1452	22.4918	7.1243	0	0	0	0	17.3435	0	0	6.26132	0	0	37.5605	5.53092	0	52.6096	0	0	25.3607	11.1608	0	90.5076	0	0	6.28678	10.9755
ASV1220	0	0	0	0	0	18.1346	0	0	0	0	0	0	0	0	0	0	0	0	0	0	0	0	0	0	0	0	0	0	0	0
ASV1221	0	0	0	0	0	18.1346	0	0	0	0	0	0	0	0	0	0	0	0	0	0	0	0	0	0	0	0	0	0	0	0
ASV1222	0	0	0	0	0	0	3.05311	0	0	0	0	0	0	0	0	0	0	6.03374	0	0	0	0	0	0	0	0.883864	0	0	0	2.11067
ASV1223	0	0	0	0	0	0	0	4.62731	0	0	0	0	0	0	0	0	0	0	0	0	0	0	0	0	0	0	0	0	0	0
ASV1224	0	0	0	0	0	0	0	0	0	0	0	0	0	3.07574	0	0	0	0	0	0	0	0	0	0	0	0	0	0	0	0
ASV1225	4.62266	2.71057	0	0	0	0	0	0	0	0	0	0	0	0	0	0	0	0	0	0	0	0	0	0	0	0	0	0	0	0
ASV1226	1.92611	3.07198	0	0	0	0	0	0	0	0	0	0	0	0	0	0	0	0	0	0	0	2.65963	0	0	0	0	0	0	0	0
ASV1227	0	4.87903	0	0	0	0	0	0	0	0	0	0	0	0	0	0	0	0	0	0	0	0	0	0	0	0	0	0	0	0
ASV1228	0	2.71057	0	0	0	7.77196	0	0	0	0	0	0	0	0	0	0	0	0	0	0	0	0	0	0	0	0	0	0	0	0
ASV1229	0	0	23.6819	0	0	0	0	0	0	0	0	0	0	0	0	0	0	0	0	0	0	0	0	0	0	0	0	0	0	0
ASV123	0	18.0705	0	0	0	0	17.8098	28.7554	0	4.11605	5.54993	9.69625	0	57.011	0	0	11.5571	7.03936	0	8.22024	0	9.04276	15.5622	0	12.6917	50.0267	0	0	5.38867	6.75414
ASV1230	0	0	2.63132	0	0	0	0	0	1.2418	0	0	0	0	0	0	0	17.3356	0	0	0	0	0	0	1.76224	0	0	0	0	0	0
ASV1231	0	0	0	22.06	0	0	0	0	0	0	0	0	0	0	0	0	0	0	0	0	0	0	0	0	0	0	0	0	0	0
ASV1232	0	0	0	22.06	0	0	0	0	0	0	0	0	0	0	0	0	0	0	0	0	0	0	0	0	0	0	0	0	0	0
ASV1233	0	0	0	22.06	0	0	0	0	0	0	0	0	0	0	0	0	0	0	0	0	0	0	0	0	0	0	0	0	0	0
ASV1234	0	0	0	22.06	0	0	0	0	0	0	0	0	0	0	0	0	0	0	0	0	0	0	0	0	0	0	0	0	0	0
ASV1235	0	0	0	0	23.3568	0	0	0	0	0	0	0	0	0	0	0	0	0	0	0	0	0	0	0	0	0	0	0	0	0
ASV1236	0	0	0	0	0	2.59065	0	2.64417	0	0	0	0	0	0.768934	0	0	0	0	0	0	0	0	0	0	0	0	0	0	0	0
ASV1237	0	0	0	0	0	0	0	0	0	0	18.731	0	0	0	0	0	0	0	0	0	0	0	0	0	0	0	0	0	0	0
ASV1238	0	0	0	0	0	0	0	0	0	0	0	0	0	0	7.58601	0	0	0	0	0	3.98699	0	0	0	0	0	5.4325	0	0	0
ASV1239	0	0	0	0	0	0	0	0	0	0	0	0	0	0	0	0	0	0	16.0057	0	0	0	0	0	0	0	0	0	0	0
ASV124	0	0	0	0	0	0	0	4.62731	0	0	0	0	0	23.9468	0	0	0	0	0	119.331	0	0	0	0	0	33.41	0	0	0	0
ASV1240	10.0158	0	0	0	0	0	0	0	0	0	0	0	0	0	0	0	0	0	0	0	0	0	0	0	0	0	0	0	0	0
ASV1241	0	3.07198	0	0	0	0	0	0	0	0	0	0	0	0	0	0	0	0	0	0	0	0	5.18741	0	0	0	0	0	0	0
ASV1242	0	0	0	21.243	0	0	0	0	0	0	0	0	0	0	0	0	0	0	0	0	0	0	0	0	0	0	0	0	0	0
ASV1243	0	0	0	0	22.4918	0	0	0	0	0	0	0	0	0	0	0	0	0	0	0	0	0	0	0	0	0	0	0	0	0
ASV1244	0	0	0	0	7.78561	0	0	0	0	0	0	0	0	0	0	0	0	0	0	0	0	0	0	0	0	0	0	0	4.49056	2.95493
ASV1245	0	0	0	0	0	0	0	2.64417	0	0	0	0	0	1.09848	0	0	0	0	0	0	0	0	0	0	0	0	0	0	0	0
ASV1246	0	0	0	0	0	0	0	0.661044	0	0	0	0	0	2.41665	0	0	0	0	0	0	0	0	0	0	0	0	0	0	0	0
ASV1247	0	0	0	0	0	0	0	0	0	0	0	0	22.1475	0	0	0	0	0	0	0	0	0	0	0	0	0	0	0	0	0
ASV1248	0	0	0	0	0	0	0	0	0	0	0	0	0	0	0	0	0	13.0731	0	0	0	0	0	0	0	0	0	0	0	0
ASV1249	0	0	0	0	0	0	0	0	0	0	0	0	0	0	0	0	0	0	0	3.56211	0	0	0	0	0	0	0	0	0	0
ASV125	0	1.80705	300.847	29.4134	0	292.744	0	0	0	0	0	9.69625	0	0	0	0	0	0	0	23.2907	0	0	0	0	7.61499	47.5519	0	0	0	0
ASV1250	0	0	0	0	0	0	0	0	0	0	0	0	0	0	0	0	0	0	0	3.56211	0	0	0	0	0	0	0	0	0	0
ASV1251	0	0	0	0	0	0	0	0	0	0	0	0	0	0	0	0	0	0	0	0	0	0	0	0	0	0	0	0	0	10.9755
ASV1252	2.69655	2.52987	0	0	0	0	0	0	0	0	0	0	0	0	0	0	0	0	2.37122	0	0	0	0	0	0	0	0	0	0	0
ASV1253	2.69655	2.71057	0	0	0	1.94299	0	0	0	0	0	0	0	0	0	0	0	0	0	0	0	0	0	0	0	0	0	0	0	0
ASV1254	1.54089	1.98775	0	0	0	0	0	0	0	0	0	0	0	0	0	0	0	0	0	1.37004	0	0	0	0	0	0	0	0	0	0
ASV1255	0	4.51762	0	0	0	0	0	0	0	0	0	0	0	0	0	0	0	0	0	0	0	0	0	0	0	0	0	0	0	0
ASV1256	0	1.08423	0	0	0	0	0	0	0	0	0	0	0	0	0	0	0	0	0	0	0	0	0	0	0	3.35868	0	0	0	0
ASV1257	0	0	0	0	21.6267	0	0	0	0	0	0	0	0	0	0	0	0	0	0	0	0	0	0	0	0	0	0	0	0	0
ASV1258	0	0	0	0	0	16.1916	0	0	0	0	0	0	0	0	0	0	0	0	0	0	0	0	0	0	0	0	0	0	0	0
ASV1259	0	0	0	0	0	0	0	2.64417	0	0	0	0	0	0	0	0	3.85236	0	0	0.411012	0	0	0	0	1.26917	0	0	0	0	0
ASV126	5.77832	4.33692	0	0	24.2219	22.0206	34.6019	30.9038	0	72.5454	0	0	0	19.1135	0	54	0	0	14.8201	5.48016	0	38.8307	0	0	18.4029	49.8499	11.5441	8.6847	19.7585	13.5083
ASV1260	0	0	0	0	0	0	0	0.826305	0	6.68858	0	0	0	0	0	0	0	0	0	0	0	3.72349	0	0	0	0	0	0	0	0
ASV1261	0	0	0	0	0	0	0	0.661044	0	0	0	0	0	0	0	0	0	0	0	2.19206	0	0	0	0	0	0.883864	0	0	0	0
ASV1262	0	0	0	0	0	0	0	0	0	0	0	0	0	0	0	17	0	0	0	0	0	4.25541	0	0	0	0	0	0	0	0
ASV1263	0	0	0	0	0	0	0	0	0	0	0	0	0	0	0	0	24.0772	0	0	0	0	0	0	0	0	0	0	0	0	0
ASV1264	0	0	0	0	0	0	0	0	0	0	0	0	0	0	0	0	0	0	0	2.19206	0	0	0	0	0	1.59095	0	0	0	0
ASV1265	0	0	0	0	0	0	0	0	0	0	0	0	0	0	0	0	0	0	0	0	7.40441	0	0	0	0	0	0	4.96269	0	0
ASV1266	0	0	0	0	0	0	0	0	0	0	0	0	0	0	0	0	0	0	0	0	0	13.2982	0	0	0	0	0	0	0	0
ASV1267	3.08177	2.89128	0	0	0	0	0	0	0	0	0	0	0	0	0	0	0	0	0	0	0	0	0	0	0	0	0	0	0	0
ASV1268	1.54089	1.44564	0	0	6.92055	0	0	0	0	0	0	0	0	0	0	0	0	0	0	0	0	2.12771	0	0	0	0	0	0	0	0
ASV1269	0	4.33692	0	0	0	0	0	0	0	0	0	0	0	0	0	0	0	0	0	0	0	0	0	0	0	0	0	0	0	0
ASV127	0	3.07198	0	8.98743	0	0	5.59736	0	0	14.4062	0	17.9008	0	1.20833	0	18	0	8.04498	0	103.575	0	14.362	2.88189	2.93706	0	62.224	0	0	0	2.95493
ASV1270	0	4.33692	0	0	0	0	0	0	0	0	0	0	0	0	0	0	0	0	0	0	0	0	0	0	0	0	0	0	0	0
ASV1271	0	4.33692	0	0	0	0	0	0	0	0	0	0	0	0	0	0	0	0	0	0	0	0	0	0	0	0	0	0	0	0
ASV1272	0	1.98775	0	0	11.2459	0	0	0	0	0	0	0	0	0	0	0	0	0	0	0	0	0	0	0	0	0	0	0	0	0
ASV1273	0	1.44564	0	0	13.8411	0	0	0	0	0	0	0	0	0	0	0	0	0	0	0	0	0	0	0	0	0	0	0	0	0
ASV1274	0	0	14.0337	0	0	5.18131	0	0	0	0	0	0	0	0	0	0	0	0	0	0	0	0	0	0	0	0	0	0	0	0
ASV1275	0	0	0	19.6089	0	0	0	0	0	0	0	0	0	0	0	0	0	0	0	0	0	0	0	0	0	0	0	0	0	0
ASV1276	0	0	0	19.6089	0	0	0	0	0	0	0	0	0	0	0	0	0	0	0	0	0	0	0	0	0	0	0	0	0	0
ASV1277	0	0	0	13.0726	0	0	0	0	0	0	0	0	0	0	0	0	0	0	0	0	0	4.25541	0	0	0	0	0	0	0	0
ASV1278	0	0	0	8.98743	0	0	0	0	0	0	0	0	0	0	0	0	0	0	0	0	0	4.78734	0	2.34965	0	0	0	0	0	0
ASV1279	0	0	0	8.17039	0	0	0	0	0	0	0	0	0	0	0	0	0	0	0	0	0	7.44698	0	0	0	0	0	0	0	0
ASV128	32.7438	33.6111	0	0	0	0	0	7.602	0	0	0	0	0	45.0376	0	0	0	0	0	58.2267	0	0	0	0	0	23.6875	0	0	0	0
ASV1280	0	0	0	0	20.7616	0	0	0	0	0	0	0	0	0	0	0	0	0	0	0	0	0	0	0	0	0	0	0	0	0
ASV1281	0	0	0	0	0	0	0	0	0	4.63056	0	0	0	0	3.793	0	0	0	0	0	0	4.78734	0	0	0	0	0	0	0	0
ASV1282	0	0	0	0	0	0	0	0	0	0	0	0	0	2.63635	0	0	0	0	0	0	0	0	0	0	0	0	0	0	0	0
ASV1283	0	0	0	0	0	0	0	0	0	0	0	0	0	0	0	0	0	12.0675	0	0	0	0	0	0	0	0	0	0	0	0
ASV1284	0	0	0	0	0	0	0	0	0	0	0	0	0	0	0	0	0	0	14.2273	0	0	0	0	0	0	0	0	0	0	0
ASV1285	0	0	0	0	0	0	0	0	0	0	0	0	0	0	0	0	0	0	0	0	0	0	0	0	0	4.24255	0	0	0	0
ASV1286	0	0	0	0	0	0	0	0	0	0	0	0	0	0	0	0	0	0	0	0	0	0	0	0	0	0	0	0	6.28678	4.22133
ASV1287	1.54089	1.98775	0	0	0	0	0	0	0	0	0	0	0	0	0	0	7.70471	0	0	0	0	0	0	0	0	0	0	0	0	0
ASV1288	0	4.15621	0	0	0	0	0	0	0	0	0	0	0	0	0	0	0	0	0	0	0	0	0	0	0	0	0	0	0	0
ASV1289	0	4.15621	0	0	0	0	0	0	0	0	0	0	0	0	0	0	0	0	0	0	0	0	0	0	0	0	0	0	0	0
ASV129	38.9074	84.9313	0	125.824	209.347	0	0	0	0	0	0	0	0	0	0	0	0	0	0	14.5224	0	0	0	0	0	37.299	0	0	0	0
ASV1290	0	4.15621	0	0	0	0	0	0	0	0	0	0	0	0	0	0	0	0	0	0	0	0	0	0	0	0	0	0	0	0
ASV1291	0	4.15621	0	0	0	0	0	0	0	0	0	0	0	0	0	0	0	0	0	0	0	0	0	0	0	0	0	0	0	0
ASV1292	0	1.62634	0	0	0	0	0	0	0	0	0	0	0	0	0	0	0	0	0	0	0	0	0	0	0	2.47482	0	0	0	0
ASV1293	0	0	20.1734	0	0	0	0	0	0	0	0	0	0	0	0	0	0	0	0	0	0	0	0	0	0	0	0	0	0	0
ASV1294	0	0	7.89396	0	0	9.06729	0	0	0	0	0	0	0	0	0	0	0	0	0	0	0	0	0	0	0	0	0	0	0	0
ASV1295	0	0	0	18.7919	0	0	0	0	0	0	0	0	0	0	0	0	0	0	0	0	0	0	0	0	0	0	0	0	0	0
ASV1296	0	0	0	0	19.8966	0	0	0	0	0	0	0	0	0	0	0	0	0	0	0	0	0	0	0	0	0	0	0	0	0
ASV1297	0	0	0	0	19.8966	0	0	0	0	0	0	0	0	0	0	0	0	0	0	0	0	0	0	0	0	0	0	0	0	0
ASV1298	0	0	0	0	0	0	11.7036	0	0	0	0	0	0	0	0	0	0	0	0	0	0	0	0	0	0	0	0	0	0	0
ASV1299	0	0	0	0	0	0	0	2.14839	0	0	0	0	2.55548	0.768934	0	0	0	0	0	0	0	0	0	0	0	0	0	0	0	0
ASV13	0	5.96326	0	0	0	0	0	92.8766	0	0	0	0	0	138.957	0	0	0	0	0	627.616	0	0	0	0	0	264.452	0	0	0	0
ASV130	0	0	0	0	0	0	0	0	218.143	0	0	123.814	0	0	109.997	0	0	44.7502	0	0	64.931	38.8307	0	81.6504	0	0	0	0	0	0
ASV1300	0	0	0	0	0	0	0	0	0	0	0	0	5.11097	0	0	0	0	0	0	0	0	0	0	0	10.7879	0	0	0	0	0
ASV1301	0	0	0	0	0	0	0	0	0	0	0	0	0	1.20833	0	0	0	0	0	1.09603	0	0	0	0	0	0.707091	0	0	0	0
ASV1302	0	0	0	0	0	0	0	0	0	0	0	0	0	0	0	0	0	11.5647	0	0	0	0	0	0	0	0	0	0	0	0
ASV1303	0	0	0	0	0	0	0	0	0	0	0	0	0	0	0	0	0	0	0	0	0	9.04276	0	0	3.8075	0	0	0	0	0
ASV1304	0	0	0	0	0	0	0	0	0	0	0	0	0	0	0	0	0	0	0	0	0	0	0	0	1.26917	3.71223	0	0	0	0
ASV1305	0	0	0	0	0	0	0	0	0	0	0	0	0	0	0	0	0	0	0	0	0	0	0	0	0	0	0	0	10.3283	0
ASV1306	8.47487	0	0	0	0	0	0	0	0	0	0	0	0	0	0	0	0	0	0	0	0	0	0	0	0	0	0	0	0	0
ASV1307	3.08177	0	0	0	0	0	0	0	0	7.20309	0	0	0	0	0	0	0	0	0	0	0	0	0	0	0	0	0	0	0	0
ASV1308	2.69655	2.71057	0	0	0	0	0	0	0	0	0	0	0	0	0	0	0	0	0	0	0	0	0	0	0	0	0	0	0	0
ASV1309	0	3.97551	0	0	0	0	0	0	0	0	0	0	0	0	0	0	0	0	0	0	0	0	0	0	0	0	0	0	0	0
ASV131	0	11.5651	0	0	0	0	4.07081	38.8363	0	0	0	0	0	45.5868	0	0	0	0	0	47.5404	0	0	0	0	0	36.4152	0	0	0	0
ASV1310	0	3.97551	0	0	0	0	0	0	0	0	0	0	0	0	0	0	0	0	0	0	0	0	0	0	0	0	0	0	0	0
ASV1311	0	2.71057	0	0	0	0	0	0	0	3.60154	0	0	0	0	0	0	0	0	0	0	0	0	0	0	0	0	0	0	0	0
ASV1312	0	2.52987	0	6.53631	0	0	0	0	0	0	0	0	0	0	0	0	0	0	0	0	0	0	0	0	0	0	0	0	0	0
ASV1313	0	0	19.2963	0	0	0	0	0	0	0	0	0	0	0	0	0	0	0	0	0	0	0	0	0	0	0	0	0	0	0
ASV1314	0	0	19.2963	0	0	0	0	0	0	0	0	0	0	0	0	0	0	0	0	0	0	0	0	0	0	0	0	0	0	0
ASV1315	0	0	19.2963	0	0	0	0	0	0	0	0	0	0	0	0	0	0	0	0	0	0	0	0	0	0	0	0	0	0	0
ASV1316	0	0	6.13974	12.2556	0	0	0	0	0	0	0	0	0	0	0	0	0	0	0	0	0	0	0	0	0	0	0	0	0	0
ASV1317	0	0	0	4.90223	0	0	0	0	0	0	0	0	0	0	0	0	0	0	0	0	0	0	0	0	0	0	0	6.61692	0	0
ASV1318	0	0	0	4.08519	3.46027	0	0	0	0	0	0	0	0	0	0	0	0	0	0	0	0	4.78734	2.30551	0	0	0	0	0	0	0
ASV1319	0	0	0	0	19.0315	0	0	0	0	0	0	0	0	0	0	0	0	0	0	0	0	0	0	0	0	0	0	0	0	0
ASV132	243.46	114.567	0	0	0	0	0	0	0	0	0	0	0	0	0	0	0	0	0	0	0	0	0	0	0	0	0	0	0	0
ASV1320	0	0	0	0	19.0315	0	0	0	0	0	0	0	0	0	0	0	0	0	0	0	0	0	0	0	0	0	0	0	0	0
ASV1321	0	0	0	0	0	14.2486	0	0	0	0	0	0	0	0	0	0	0	0	0	0	0	0	0	0	0	0	0	0	0	0
ASV1322	0	0	0	0	0	14.2486	0	0	0	0	0	0	0	0	0	0	0	0	0	0	0	0	0	0	0	0	0	0	0	0
ASV1323	0	0	0	0	0	14.2486	0	0	0	0	0	0	0	0	0	0	0	0	0	0	0	0	0	0	0	0	0	0	0	0
ASV1324	0	0	0	0	0	0	7.63277	0	0	0	0	0	5.96279	0	0	0	0	0	0	0	0	0	0	0	0	0	0	0	0	0
ASV1325	0	0	0	0	0	0	0	0	0	0	0	0	0	0	0	0	0	0	0	0	0	0	0	0	0	0	0	0	0	9.28694
ASV1326	0	3.7948	0	0	0	0	0	0	0	0	0	0	0	0	0	0	0	0	0	0	0	0	0	0	0	0	0	0	0	0
ASV1327	0	3.7948	0	0	0	0	0	0	0	0	0	0	0	0	0	0	0	0	0	0	0	0	0	0	0	0	0	0	0	0
ASV1328	0	3.7948	0	0	0	0	0	0	0	0	0	0	0	0	0	0	0	0	0	0	0	0	0	0	0	0	0	0	0	0
ASV1329	0	3.7948	0	0	0	0	0	0	0	0	0	0	0	0	0	0	0	0	0	0	0	0	0	0	0	0	0	0	0	0
ASV133	8.08965	8.67384	0	0	0	0	11.1947	99.9829	0	0	0	0	0	46.4656	0	0	0	0	0	2.32907	0	12.7662	0	0	0	16.9702	0	0	0	0
ASV1330	0	3.7948	0	0	0	0	0	0	0	0	0	0	0	0	0	0	0	0	0	0	0	0	0	0	0	0	0	0	0	0
ASV1331	0	1.98775	0	0	0	0	0	0	0	0	0	0	0	0	0	0	0	0	0	0	0	0	0	0	6.34583	0	0	0	0	0
ASV1332	0	1.62634	0	0	0	0	0	0	0	0	0	0	0	0	0	0	0	0	0	0	0	0	4.61103	0	0	0	0	0	1.79622	0
ASV1333	0	0	18.4192	0	0	0	0	0	0	0	0	0	0	0	0	0	0	0	0	0	0	0	0	0	0	0	0	0	0	0
ASV1334	0	0	18.4192	0	0	0	0	0	0	0	0	0	0	0	0	0	0	0	0	0	0	0	0	0	0	0	0	0	0	0
ASV1335	0	0	18.4192	0	0	0	0	0	0	0	0	0	0	0	0	0	0	0	0	0	0	0	0	0	0	0	0	0	0	0
ASV1336	0	0	0	3.26816	0	0	0	0	0	0	0	0	0	0	0	0	0	0	0	0	0	0	0	0	0	0	0	0	4.0415	3.37707
ASV1337	0	0	0	0	18.1664	0	0	0	0	0	0	0	0	0	0	0	0	0	0	0	0	0	0	0	0	0	0	0	0	0
ASV1338	0	0	0	0	18.1664	0	0	0	0	0	0	0	0	0	0	0	0	0	0	0	0	0	0	0	0	0	0	0	0	0
ASV1339	0	0	0	0	0	0	10.6859	0	0	0	0	0	0	0	0	0	0	0	0	0	0	0	0	0	0	0	0	0	0	0
ASV134	0	0	0	0	0	0	0	0	0	0	0	0	0	0	0	0	0	0	0	76.7223	0	0	0	0	46.9591	107.124	0	0	0	0
ASV1340	0	0	0	0	0	0	0	2.64417	0	0	0	0	0	0.549239	0	0	0	0	0	0	0	0	0	0	0	0	0	0	0	0
ASV1341	0	0	0	0	0	0	0	0.826305	0	0	0	0	0	0.329543	0	0	0	0	0	1.23304	0	0	0	0	0	0.707091	0	0	0	0
ASV1342	0	0	0	0	0	0	0	0	0	10.8046	0	0	0	0	0	0	0	0	0	0	0	0	0	0	0	0	0	0	0	0
ASV1343	0	0	0	0	0	0	0	0	0	7.71759	0	0	0	0	0	6	0	0	0	0	0	0	0	0	0	0	0	0	0	0
ASV1344	0	0	0	0	0	0	0	0	0	0	0	0	0	0	13.2755	0	0	0	0	0	0	0	0	0	0	0	0	0	0	0
ASV1345	0	0	0	0	0	0	0	0	0	0	0	0	0	0	0	0	5.77853	0	0	0	0	7.9789	0	0	0	0	0	0	0	0
ASV1346	0	0	0	0	0	0	0	0	0	0	0	0	0	0	0	0	0	0	0	0	0	0	12.1039	0	0	0	0	0	0	0
ASV1347	0	0	0	0	0	0	0	0	0	0	0	0	0	0	0	0	0	0	0	0	0	0	8.64568	3.52448	0	0	0	0	0	0
ASV1348	0	0	0	0	0	0	0	0	0	0	0	0	0	0	0	0	0	0	0	0	0	0	0	0	0	0	0	0	9.43017	0
ASV1349	7.70443	0	0	0	0	0	0	0	0	0	0	0	0	0	0	0	0	0	0	0	0	0	0	0	0	0	0	0	0	0
ASV135	0	0	23.6819	147.067	114.189	0	0	3.13996	0	0	57.5805	0	0	4.28406	0	0	224.4	0	0	0	0	68.6186	148.706	0	0	0	0	0	29.1886	27.4387
ASV1350	2.31133	2.52987	0	0	0	0	0	0	0	0	0	0	0	0	0	0	0	0	0	0	0	0	0	0	0	0	0	0	0	0
ASV1351	0	3.6141	0	0	0	0	0	0	0	0	0	0	0	0	0	0	0	0	0	0	0	0	0	0	0	0	0	0	0	0
ASV1352	0	3.07198	0	0	0	0	0	0	0	0	0	0	0	0	0	0	0	0	0	0	0	0	0	1.76224	0	0	0	0	0	0
ASV1353	0	1.44564	0	0	10.3808	0	0	0	0	0	0	0	0	0	0	0	0	0	0	0	0	0	0	0	0	0	0	0	0	0
ASV1354	0	0.180705	0	0	0	0	0	0	0	0	2.77496	0	0	0	3.16084	0	0	0	0	0	0	0	0.576379	0	0	0	4.07438	0	1.34717	0
ASV1355	0	0	0	0	17.3014	0	0	0	0	0	0	0	0	0	0	0	0	0	0	0	0	0	0	0	0	0	0	0	0	0
ASV1356	0	0	0	0	17.3014	0	0	0	0	0	0	0	0	0	0	0	0	0	0	0	0	0	0	0	0	0	0	0	0	0
ASV1357	0	0	0	0	17.3014	0	0	0	0	0	0	0	0	0	0	0	0	0	0	0	0	0	0	0	0	0	0	0	0	0
ASV1358	0	0	0	0	0	0	0	0	0	0	0	0	0	0	0	0	0	0	5.33524	0	0	0	0	0	0	1.9445	0	0	0	0
ASV1359	0	0	0	0	0	0	0	0	0	0	0	0	0	0	0	0	0	0	0	0	0	10.6385	0	0	0	0	0	0	0	0
ASV136	0	5.24044	0	0	0	0	0	0	33.5286	0	0	0	0	0	67.0097	0	0	0	0	0	193.654	0	0	0	0	0	122.91	200.162	0	0
ASV1360	0	0	0	0	0	0	0	0	0	0	0	0	0	0	0	0	0	0	0	0	0	0	11.5276	0	0	0	0	0	0	0
ASV1361	0	0	0	0	0	0	0	0	0	0	0	0	0	0	0	0	0	0	0	0	0	0	0	0	12.6917	0	0	0	0	0
ASV1362	0	0	0	0	0	0	0	0	0	0	0	0	0	0	0	0	0	0	0	0	0	0	0	0	0	3.53545	0	0	0	0
ASV1363	7.31921	0	0	0	0	0	0	0	0	0	0	0	0	0	0	0	0	0	0	0	0	0	0	0	0	0	0	0	0	0
ASV1364	1.15566	0	0	0	13.8411	0	0	0	0	0	0	0	0	0	0	0	0	0	0	0	0	0	0	0	0	0	0	0	0	0
ASV1365	0	3.43339	0	0	0	0	0	0	0	0	0	0	0	0	0	0	0	0	0	0	0	0	0	0	0	0	0	0	0	0
ASV1366	0	3.43339	0	0	0	0	0	0	0	0	0	0	0	0	0	0	0	0	0	0	0	0	0	0	0	0	0	0	0	0
ASV1367	0	3.43339	0	0	0	0	0	0	0	0	0	0	0	0	0	0	0	0	0	0	0	0	0	0	0	0	0	0	0	0
ASV1368	0	0	9.64817	0	0	0	0	0	0	0	0	0	0	0	0	0	0	0	0	0	0	0	0	0	0	0	5.4325	0	0	0
ASV1369	0	0	4.38553	0	0	7.1243	0	0	0	0	0	0	0	0	0	0	0	0	0	0	0	0	0	0	0	0	2.03719	0	0	0
ASV137	0	0	74.554	0	0	0	0	0	0	0	0	0	0	0	276.889	0	0	59.3317	0	0	0	0	0	39.3567	0	0	44.1391	0	81.7282	107.222
ASV1370	0	0	4.38553	0	0	0	0	0	0	0	0	0	0	0	0	0	0	0	8.29926	0	0	0	0	0	0	0	0	0	0	0
ASV1371	0	0	0	15.5237	0	0	0	0	0	0	0	0	0	0	0	0	0	0	0	0	0	0	0	0	0	0	0	0	0	0
ASV1372	0	0	0	15.5237	0	0	0	0	0	0	0	0	0	0	0	0	0	0	0	0	0	0	0	0	0	0	0	0	0	0
ASV1373	0	0	0	15.5237	0	0	0	0	0	0	0	0	0	0	0	0	0	0	0	0	0	0	0	0	0	0	0	0	0	0
ASV1374	0	0	0	15.5237	0	0	0	0	0	0	0	0	0	0	0	0	0	0	0	0	0	0	0	0	0	0	0	0	0	0
ASV1375	0	0	0	9.80447	6.05548	0	0	0	0	0	0	0	0	0	0	0	0	0	0	0	0	0	0	0	0	0	0	0	0	0
ASV1376	0	0	0	0	16.4363	0	0	0	0	0	0	0	0	0	0	0	0	0	0	0	0	0	0	0	0	0	0	0	0	0
ASV1377	0	0	0	0	16.4363	0	0	0	0	0	0	0	0	0	0	0	0	0	0	0	0	0	0	0	0	0	0	0	0	0
ASV1378	0	0	0	0	0	0	3.05311	0	0	0	0	0	11.0738	0	0	0	0	0	0	0	0	0	0	0	0	0	0	0	0	0
ASV1379	0	0	0	0	0	0	0	3.13996	0	0	0	0	0	0	0	0	0	0	0	0	0	0	0	0	0	0	0	0	0	0
ASV138	132.516	71.1978	0	80.0698	99.4828	47.9271	0	0	0	0	0	0	0	0	0	0	0	37.208	0	0	0	0	0	0	0	0	0	0	26.4943	17.7296
ASV1380	0	0	0	0	0	0	0	0	0	0	0	0	0	0	0	0	0	0	0	2.60308	0	0	0	0	0	0	0	0	0	0
ASV1381	0	0	0	0	0	0	0	0	0	0	0	0	0	0	0	0	0	0	0	0	0	10.1066	0	0	0	0	0	0	0	0
ASV1382	0	0	0	0	0	0	0	0	0	0	0	0	0	0	0	0	0	0	0	0	0	10.1066	0	0	0	0	0	0	0	0
ASV1383	0	0	0	0	0	0	0	0	0	0	0	0	0	0	0	0	0	0	0	0	0	0	10.9512	0	0	0	0	0	0	0
ASV1384	6.93399	0	0	0	0	0	0	0	0	0	0	0	0	0	0	0	0	0	0	0	0	0	0	0	0	0	0	0	0	0
ASV1385	0	3.25269	0	0	0	0	0	0	0	0	0	0	0	0	0	0	0	0	0	0	0	0	0	0	0	0	0	0	0	0
ASV1386	0	3.25269	0	0	0	0	0	0	0	0	0	0	0	0	0	0	0	0	0	0	0	0	0	0	0	0	0	0	0	0
ASV1387	0	2.16846	0	0	5.19041	0	0	0	0	0	0	0	0	0	0	0	0	0	0	0	0	0	0	0	0	0	0	0	0	0
ASV1388	0	0	15.7879	0	0	0	0	0	0	0	0	0	0	0	0	0	0	0	0	0	0	0	0	0	0	0	0	0	0	0
ASV1389	0	0	5.26264	0	0	0	0	0	0	0	0	2.98346	0	0	0	0	0	0	4.74244	0	0	0	0	0	0	0	0	0	0	0
ASV139	0	0	157.879	120.922	0	0	0	0	94.3769	92.6111	0	0	0	0	106.204	76	0	0	0	0	42.1482	60.6397	0	0	0	0	21.73	0	0	0
ASV1390	0	0	0	14.7067	0	0	0	0	0	0	0	0	0	0	0	0	0	0	0	0	0	0	0	0	0	0	0	0	0	0
ASV1391	0	0	0	14.7067	0	0	0	0	0	0	0	0	0	0	0	0	0	0	0	0	0	0	0	0	0	0	0	0	0	0
ASV1392	0	0	0	14.7067	0	0	0	0	0	0	0	0	0	0	0	0	0	0	0	0	0	0	0	0	0	0	0	0	0	0
ASV1393	0	0	0	14.7067	0	0	0	0	0	0	0	0	0	0	0	0	0	0	0	0	0	0	0	0	0	0	0	0	0	0
ASV1394	0	0	0	9.80447	5.19041	0	0	0	0	0	0	0	0	0	0	0	0	0	0	0	0	0	0	0	0	0	0	0	0	0
ASV1395	0	0	0	0	0	0	0	0	0	9.26111	0	0	0	0	0	0	0	0	0	0	0	0	0	0	0	0	0	0	0	0
ASV1396	0	0	0	0	0	0	0	0	0	0	4.16245	8.95038	0	0	0	0	0	0	0	0	0	0	0	0	0	0	0	0	0	0
ASV1397	0	0	0	0	0	0	0	0	0	0	0.693741	0	0	0.219696	0	0	7.70471	0	0	0.274008	0	0	2.88189	0	0	0	0	0	0	0
ASV1398	0	0	0	0	0	0	0	0	0	0	0	0	0	0	0	0	0	0	0	1.64405	0	0	0	0	0	1.06064	0	0	0	0
ASV1399	0	0	0	0	0	0	0	0	0	0	0	0	0	0	0	0	0	0	0	0	0	0	10.3748	0	0	0	0	0	0	0
ASV14	0	0	16.665	0	11.2459	15.5439	0	442.569	840.699	30.8704	26.3622	244.644	0	99.3024	96.0894	28	0	124.194	100.184	3.56211	80.8789	25.5325	3.45827	118.07	19.6721	18.7379	61.7947	70.3047	27.3924	29.9715
ASV140	119.419	68.6679	348.211	0	0	20.0776	0	0	0	0	0	0	0	0	0	0	0	0	0	0	0	0	0	0	0	0	44.8181	0	1.34717	1.68853
ASV1400	0	0	0	0	0	0	0	0	0	0	0	0	0	0	0	0	0	0	0	0	0	0	10.3748	0	0	0	0	0	0	0
ASV1401	0	0	0	0	0	0	0	0	0	0	0	0	0	0	0	0	0	0	0	0	0	0	0	0	11.4225	0	0	0	0	0
ASV1402	6.54876	0	0	0	0	0	0	0	0	0	0	0	0	0	0	0	0	0	0	0	0	0	0	0	0	0	0	0	0	0
ASV1403	2.31133	1.98775	0	0	0	0	0	0	0	0	0	0	0	0	0	0	0	0	0	0	0	0	0	0	0	0	0	0	0	0
ASV1404	0	2.34916	0	3.26816	0	0	0	0	0	0	0	0	0	0	0	0	0	0	0	0	0	0	0	0	0	0	0	0	0	0
ASV1405	0	1.98775	0	0	0	0	0	0	0	0	0	0	0	0	0	0	0	0	0	0	1.13914	0	0	0	0	0	2.71625	0	0	0
ASV1406	0	0	0	13.8897	0	0	0	0	0	0	0	0	0	0	0	0	0	0	0	0	0	0	0	0	0	0	0	0	0	0
ASV1407	0	0	0	6.53631	0	0	0	0	0	0	0	0	0	0	0	0	0	0	0	0	0	0	0	0	0	1.59095	0	0	0	0
ASV1408	0	0	0	6.53631	7.78561	0	0	0	0	0	0	0	0	0	0	0	0	0	0	0	0	0	0	0	0	0	0	0	0	0
ASV1409	0	0	0	0	14.7062	0	0	0	0	0	0	0	0	0	0	0	0	0	0	0	0	0	0	0	0	0	0	0	0	0
ASV141	0	6.32467	14.9108	0	0	20.0776	8.65047	96.6776	0	0	0	0	0	19.4431	0	0	16.3725	0	0	22.1947	0	0	39.7701	0	3.17291	5.65673	0	0	9.87923	9.28694
ASV1410	0	0	0	0	14.7062	0	0	0	0	0	0	0	0	0	0	0	0	0	0	0	0	0	0	0	0	0	0	0	0	0
ASV1411	0	0	0	0	0	11.0103	0	0	0	0	0	0	0	0	0	0	0	0	0	0	0	0	0	0	0	0	0	0	0	0
ASV1412	0	0	0	0	0	0	0	0	0	8.74661	0	0	0	0	0	0	0	0	0	0	0	0	0	0	0	0	0	0	0	0
ASV1413	0	0	0	0	0	0	0	0	0	3.60154	0	2.98346	0	0	0	0	0	0	0	0	0	0	3.45827	0	0	0	0	0	0	0
ASV1414	0	0	0	0	0	0	0	0	0	0	0	5.96692	0	0	0	0	0	0	0	0	0	0	0	5.28672	0	0	0	0	0	0
ASV1415	0	0	0	0	0	0	0	0	0	0	0	0	0	1.09848	0	0	0	0	0	0.959028	0	0	0	0	0	0	0	0	0	0
ASV1416	0	0	0	0	0	0	0	0	0	0	0	0	0	0	0	0	16.3725	0	0	0	0	0	0	0	0	0	0	0	0	0
ASV1417	0	0	0	0	0	0	0	0	0	0	0	0	0	0	0	0	0	0	0	2.32907	0	0	0	0	0	0	0	0	0	0
ASV1418	0	0	0	0	0	0	0	0	0	0	0	0	0	0	0	0	0	0	0	0	0	0	9.79844	0	0	0	0	0	0	0
ASV1419	0	0	0	0	0	0	0	0	0	0	0	0	0	0	0	0	0	0	0	0	0	0	9.79844	0	0	0	0	0	0	0
ASV142	0	4.33692	24.559	0	19.0315	0	0	3.96626	0	0	0	0	0	34.1627	0	0	0	0	0	98.7799	0	0	0	0	0	9.19218	0	0	0	0
ASV1420	0	0	0	0	0	0	0	0	0	0	0	0	0	0	0	0	0	0	0	0	0	0	0	0	10.7879	0	0	0	0	0
ASV1421	0	0	0	0	0	0	0	0	0	0	0	0	0	0	0	0	0	0	0	0	0	0	0	0	0	3.00514	0	0	0	0
ASV1422	0	0	0	0	0	0	0	0	0	0	0	0	0	0	0	0	0	0	0	0	0	0	0	0	0	3.00514	0	0	0	0
ASV1423	0	0	0	0	0	0	0	0	0	0	0	0	0	0	0	0	0	0	0	0	0	0	0	0	0	0	0	0	7.63395	0
ASV1424	0	0	0	0	0	0	0	0	0	0	0	0	0	0	0	0	0	0	0	0	0	0	0	0	0	0	0	0	0	7.17627
ASV1425	0	0	0	0	0	0	0	0	0	0	0	0	0	0	0	0	0	0	0	0	0	0	0	0	0	0	0	0	0	7.17627
ASV1426	0	2.89128	0	0	0	0	0	0	0	0	0	0	0	0	0	0	0	0	0	0	0	0	0	0	0	0	0	0	0	0
ASV1427	0	2.89128	0	0	0	0	0	0	0	0	0	0	0	0	0	0	0	0	0	0	0	0	0	0	0	0	0	0	0	0
ASV1428	0	2.89128	0	0	0	0	0	0	0	0	0	0	0	0	0	0	0	0	0	0	0	0	0	0	0	0	0	0	0	0
ASV1429	0	1.08423	0	0	0	0	0	0	0	0	0	0	0	0	0	0	0	0	0	0	0	0	0	0	0	1.76773	0	0	0	0
ASV143	0	5.42115	0	0	0	0	0	1.81787	0	0	0	0	15.3329	3.29543	0	0	0	0	0	70.5571	0	0	0	0	46.3245	88.0328	0	0	0	0
ASV1430	0	0	0	13.0726	0	0	0	0	0	0	0	0	0	0	0	0	0	0	0	0	0	0	0	0	0	0	0	0	0	0
ASV1431	0	0	0	13.0726	0	0	0	0	0	0	0	0	0	0	0	0	0	0	0	0	0	0	0	0	0	0	0	0	0	0
ASV1432	0	0	0	0	13.8411	0	0	0	0	0	0	0	0	0	0	0	0	0	0	0	0	0	0	0	0	0	0	0	0	0
ASV1433	0	0	0	0	0	10.3626	0	0	0	0	0	0	0	0	0	0	0	0	0	0	0	0	0	0	0	0	0	0	0	0
ASV1434	0	0	0	0	0	2.59065	0	0	0	0	0	0	0	0	1.26433	0	0	0	0	0	2.84785	0	0	0	0	0	3.39531	0	0	0
ASV1435	0	0	0	0	0	0	0	0	0	5.14506	0	0	0	0	0	0	0	0	0	0	0	0	3.45827	0	0	0	0	0	0	0
ASV1436	0	0	0	0	0	0	0	0	0	0	0	0	0	0	0	0	15.4094	0	0	0	0	0	0	0	0	0	0	0	0	0
ASV1437	0	0	0	0	0	0	0	0	0	0	0	0	0	0	0	0	4.81545	0	0	0	0	0	6.34016	0	0	0	0	0	0	0
ASV1438	0	0	0	0	0	0	0	0	0	0	0	0	0	0	0	0	0	0	0	0	0	0	9.22206	0	0	0	0	0	0	0
ASV1439	0	0	0	0	0	0	0	0	0	0	0	0	0	0	0	0	0	0	0	0	0	0	9.22206	0	0	0	0	0	0	0
ASV144	47.7675	20.6004	29.8216	42.486	0	60.2327	0	0	0	0	0	0	37.4804	0.549239	0	0	0	28.1574	74.1006	0	0	0	0	66.9651	71.0733	2.12127	0	0	62.4188	62.4758
ASV1440	0	0	0	0	0	0	0	0	0	0	0	0	0	0	0	0	0	0	0	0	0	0	0	0	10.1533	0	0	0	0	0
ASV1441	0	0	0	0	0	0	0	0	0	0	0	0	0	0	0	0	0	0	0	0	0	0	0	0	0	0	0	0	7.18489	0
ASV1442	0	2.71057	0	0	0	0	0	0	0	0	0	0	0	0	0	0	0	0	0	0	0	0	0	0	0	0	0	0	0	0
ASV1443	0	2.71057	0	0	0	0	0	0	0	0	0	0	0	0	0	0	0	0	0	0	0	0	0	0	0	0	0	0	0	0
ASV1444	0	2.71057	0	0	0	0	0	0	0	0	0	0	0	0	0	0	0	0	0	0	0	0	0	0	0	0	0	0	0	0
ASV1445	0	0	3.50842	0	0	0	0	0	0	0	0	0	0	0	0	0	0	0	0	0	4.55656	0	0	0	0	0	0	1.24067	0	0
ASV1446	0	0	0	4.90223	0	0	0	0	0	0	0	0	0	0	0	0	0	0	0	0	0	0	2.30551	0	3.17291	0	0	0	0	0
ASV1447	0	0	0	0	12.976	0	0	0	0	0	0	0	0	0	0	0	0	0	0	0	0	0	0	0	0	0	0	0	0	0
ASV1448	0	0	0	0	9.51575	0	0	0	0	0	0	0	0	0	0	0	0	2.01125	0	0	0	0	0	0	0	0	0	0	0	0
ASV1449	0	0	0	0	0	9.71495	0	0	0	0	0	0	0	0	0	0	0	0	0	0	0	0	0	0	0	0	0	0	0	0
ASV145	0	30.1777	0	0	0	0	0	21.8144	0	0	0	0	4.25914	27.2422	0	0	0	0	15.4129	53.2946	0	27.6602	0	0	29.8254	5.47995	0	0	15.2679	15.6189
ASV1450	0	0	0	0	0	9.71495	0	0	0	0	0	0	0	0	0	0	0	0	0	0	0	0	0	0	0	0	0	0	0	0
ASV1451	0	0	0	0	0	4.53364	0	0	0	0	0	0	0	0	0	0	0	0	0	0	0	4.25541	0	0	0	0	0	0	0	0
ASV1452	0	0	0	0	0	0	0	2.47891	0	0	0	0	0	0	0	0	0	0	0	0	0	0	0	0	0	0	0	0	0	0
ASV1453	0	0	0	0	0	0	0	2.47891	0	0	0	0	0	0	0	0	0	0	0	0	0	0	0	0	0	0	0	0	0	0
ASV1454	0	0	0	0	0	0	0	1.32209	0	0	0	0	0	0	0	0	0	0	0	0	0	0	0	0	0	1.23741	0	0	0	0
ASV1455	0	0	0	0	0	0	0	0	0	7.71759	0	0	0	0	0	0	0	0	0	0	0	0	0	0	0	0	0	0	0	0
ASV1456	0	0	0	0	0	0	0	0	0	7.71759	0	0	0	0	0	0	0	0	0	0	0	0	0	0	0	0	0	0	0	0
ASV1457	0	0	0	0	0	0	0	0	0	4.11605	0	0	0	0	0	0	0	0	0	0	0	3.72349	0	0	0	0	0	0	0	0
ASV1458	0	0	0	0	0	0	0	0	0	0	4.16245	0	0	0	0	0	0	0	0	0	0	0	5.18741	0	0	0	0	0	0	0
ASV1459	0	0	0	0	0	0	0	0	0	0	0	0	0	1.64772	0	0	0	0	0	0	0	0	0	0	0	0	0	0	0	0
ASV146	0	0	0	0	0	0	0	28.2596	0	0	184.535	0	0	11.2045	0	0	63.5639	0	0	28.6338	0	0	26.5134	1.76224	0	5.8335	2.71625	0	46.2527	62.8979
ASV1460	0	0	0	0	0	0	0	0	0	0	0	0	0	0	0	0	0	0	0	0	6.26527	0	0	0	0	0	2.71625	0	0	0
ASV1461	0	0	0	0	0	0	0	0	0	0	0	0	0	0	0	0	0	0	0	0	5.12613	0	0	0	0	0	0	2.48134	0	0
ASV1462	0	0	0	0	0	0	0	0	0	0	0	0	0	0	0	0	0	0	0	0	0	7.9789	0	0	0	0	0	0	0	0
ASV1463	0	0	0	0	0	0	0	0	0	0	0	0	0	0	0	0	0	0	0	0	0	7.9789	0	0	0	0	0	0	0	0
ASV1464	0	0	0	0	0	0	0	0	0	0	0	0	0	0	0	0	0	0	0	0	0	0	5.18741	0	0	0	0	0	0	2.5328
ASV1465	0	0	0	0	0	0	0	0	0	0	0	0	0	0	0	0	0	0	0	0	0	0	0	8.81119	0	0	0	0	0	0
ASV1466	0	0	0	0	0	0	0	0	0	0	0	0	0	0	0	0	0	0	0	0	0	0	0	0	9.51874	0	0	0	0	0
ASV1467	0	0	0	0	0	0	0	0	0	0	0	0	0	0	0	0	0	0	0	0	0	0	0	0	9.51874	0	0	0	0	0
ASV1468	0	0	0	0	0	0	0	0	0	0	0	0	0	0	0	0	0	0	0	0	0	0	0	0	9.51874	0	0	0	0	0
ASV1469	0	0	0	0	0	0	0	0	0	0	0	0	0	0	0	0	0	0	0	0	0	0	0	0	0	0	0	0	3.59245	2.95493
ASV147	20.0315	28.3707	0	0	0	0	3.56196	20.4924	0	0	0	0	0	23.2877	0	21	0	0	0	38.9092	0	38.2987	0	0	0	38.5365	0	0	0	0
ASV1470	0	0	0	0	0	0	0	0	0	0	0	0	0	0	0	0	0	0	0	0	0	0	0	0	0	0	0	0	0	6.332
ASV1471	5.3931	0	0	0	0	0	0	0	0	0	0	0	0	0	0	0	0	0	0	0	0	0	0	0	0	0	0	0	0	0
ASV1472	3.08177	1.08423	0	0	0	0	0	0	0	0	0	0	0	0	0	0	0	0	0	0	0	0	0	0	0	0	0	0	0	0
ASV1473	1.92611	0	0	7.35335	0	0	0	0	0	0	0	0	0	0	0	0	0	0	0	0	0	0	0	0	0	0	0	0	0	0
ASV1474	1.15566	1.98775	0	0	0	0	0	0	0	0	0	0	0	0	0	0	0	0	0	0	0	0	0	0	0	0	0	0	0	0
ASV1475	0	2.52987	0	0	0	0	0	0	0	0	0	0	0	0	0	0	0	0	0	0	0	0	0	0	0	0	0	0	0	0
ASV1476	0	2.52987	0	0	0	0	0	0	0	0	0	0	0	0	0	0	0	0	0	0	0	0	0	0	0	0	0	0	0	0
ASV1477	0	2.52987	0	0	0	0	0	0	0	0	0	0	0	0	0	0	0	0	0	0	0	0	0	0	0	0	0	0	0	0
ASV1478	0	2.52987	0	0	0	0	0	0	0	0	0	0	0	0	0	0	0	0	0	0	0	0	0	0	0	0	0	0	0	0
ASV1479	0	2.52987	0	0	0	0	0	0	0	0	0	0	0	0	0	0	0	0	0	0	0	0	0	0	0	0	0	0	0	0
ASV148	77.4295	47.164	0	53.1075	0	0	21.3718	0	0	12.3482	0	0	0	3.18559	0	0	0	0	0	51.6505	0	55.8523	0	0	0	7.07091	0	0	0	0
ASV1480	0	1.62634	0	0	4.32534	0	0	0	0	0	0	0	0	0	0	0	0	0	0	0	0	0	0	0	0	0	0	0	0	0
ASV1481	0	1.44564	0	0	0	0	0	0	0	0	0	0	0	0	0	0	0	0	0	0	0	0	0	0	0	0	4.07438	0	0	0
ASV1482	0	0	0	11.4385	0	0	0	0	0	0	0	0	0	0	0	0	0	0	0	0	0	0	0	0	0	0	0	0	0	0
ASV1483	0	0	0	11.4385	0	0	0	0	0	0	0	0	0	0	0	0	0	0	0	0	0	0	0	0	0	0	0	0	0	0
ASV1484	0	0	0	11.4385	0	0	0	0	0	0	0	0	0	0	0	0	0	0	0	0	0	0	0	0	0	0	0	0	0	0
ASV1485	0	0	0	4.08519	0	0	0	0	0	0	0	0	0	0	0	0	0	0	0	0	0	4.78734	0	0	0	0	0	0	0	0
ASV1486	0	0	0	0	12.111	0	0	0	0	0	0	0	0	0	0	0	0	0	0	0	0	0	0	0	0	0	0	0	0	0
ASV1487	0	0	0	0	12.111	0	0	0	0	0	0	0	0	0	0	0	0	0	0	0	0	0	0	0	0	0	0	0	0	0
ASV1488	0	0	0	0	12.111	0	0	0	0	0	0	0	0	0	0	0	0	0	0	0	0	0	0	0	0	0	0	0	0	0
ASV1489	0	0	0	0	0	9.06729	0	0	0	0	0	0	0	0	0	0	0	0	0	0	0	0	0	0	0	0	0	0	0	0
ASV149	0	0	0	124.19	23.3568	0	0	0	0	117.307	0	0	0	0	13.2755	254	0	0	0	0	0	238.835	0	0	0	0	0	0	0	0
ASV1490	0	0	0	0	0	0	0	1.48735	0	0	0	0	0	0.549239	0	0	0	0	0	0	0	0	0	0	0	0	0	0	0	0
ASV1491	0	0	0	0	0	0	0	0	0	0	0	0	0	1.53787	0	0	0	0	0	0	0	0	0	0	0	0	0	0	0	0
ASV1492	0	0	0	0	0	0	0	0	0	0	0	0	0	0	5.68951	0	0	2.51406	0	0	0	0	0	0	0	0	0	0	0	0
ASV1493	0	0	0	0	0	0	0	0	0	0	0	0	0	0	0	14	0	0	0	0	0	0	0	0	0	0	0	0	0	0
ASV1494	0	0	0	0	0	0	0	0	0	0	0	0	0	0	0	0	13.4832	0	0	0	0	0	0	0	0	0	0	0	0	0
ASV1495	0	0	0	0	0	0	0	0	0	0	0	0	0	0	0	0	0	0	8.29926	0	0	0	0	0	0	0	0	0	0	0
ASV1496	0	0	0	0	0	0	0	0	0	0	0	0	0	0	0	0	0	0	8.29926	0	0	0	0	0	0	0	0	0	0	0
ASV1497	0	0	0	0	0	0	0	0	0	0	0	0	0	0	0	0	0	0	0	1.91806	0	0	0	0	0	0	0	0	0	0
ASV1498	0	0	0	0	0	0	0	0	0	0	0	0	0	0	0	0	0	0	0	0	0	7.44698	0	0	0	0	0	0	0	0
ASV1499	0	0	0	0	0	0	0	0	0	0	0	0	0	0	0	0	0	0	0	0	0	7.44698	0	0	0	0	0	0	0	0
ASV15	378.673	233.109	264.009	0	0	49.8701	920.003	0	0	0	0	73.0948	835.643	1.75756	0	0	0	0	179.62	0	0	0	0	0	786.248	0	63.8319	5.7898	0	0
ASV150	0	0	0	0	0	27.8495	0	0	0	406.974	0	0	0	0	0	246	0	0	0	0	0	24.4686	0	0	0	0	0	0	0	0
ASV1500	0	0	0	0	0	0	0	0	0	0	0	0	0	0	0	0	0	0	0	0	0	0	8.0693	0	0	0	0	0	0	0
ASV1501	0	0	0	0	0	0	0	0	0	0	0	0	0	0	0	0	0	0	0	0	0	0	0	0	0	0	0	0	6.28678	0
ASV1502	5.00788	0	0	0	0	0	0	0	0	0	0	0	0	0	0	0	0	0	0	0	0	0	0	0	0	0	0	0	0	0
ASV1503	2.31133	1.26493	0	0	0	0	0	0	0	0	0	0	0	0	0	0	0	0	0	0	0	0	0	0	0	0	0	0	0	0
ASV1504	0	2.34916	0	0	0	0	0	0	0	0	0	0	0	0	0	0	0	0	0	0	0	0	0	0	0	0	0	0	0	0
ASV1505	0	2.34916	0	0	0	0	0	0	0	0	0	0	0	0	0	0	0	0	0	0	0	0	0	0	0	0	0	0	0	0
ASV1506	0	2.34916	0	0	0	0	0	0	0	0	0	0	0	0	0	0	0	0	0	0	0	0	0	0	0	0	0	0	0	0
ASV1507	0	2.34916	0	0	0	0	0	0	0	0	0	0	0	0	0	0	0	0	0	0	0	0	0	0	0	0	0	0	0	0
ASV1508	0	1.44564	0	4.08519	0	0	0	0	0	0	0	0	0	0	0	0	0	0	0	0	0	0	0	0	0	0	0	0	0	0
ASV1509	0	0	11.4024	0	0	0	0	0	0	0	0	0	0	0	0	0	0	0	0	0	0	0	0	0	0	0	0	0	0	0
ASV151	0	7.2282	20.1734	0	40.6582	19.4299	0	47.2646	0	0	0	0	0	2.63635	18.965	0	37.5605	30.6715	0	8.08324	23.3524	0	70.3182	4.6993	0	0	36.6694	0	56.581	51.0781
ASV1510	0	0	11.4024	0	0	0	0	0	0	0	0	0	0	0	0	0	0	0	0	0	0	0	0	0	0	0	0	0	0	0
ASV1511	0	0	7.01685	0	0	2.59065	0	0	0	0	0	0	0	0	0	0	0	0	0	0	0.56957	0	0	0	0	0	0	0	0	0
ASV1512	0	0	5.26264	5.71927	0	0	0	0	0	0	0	0	0	0	0	0	0	0	0	0	0	0	0	0	0	0	0	0	0	0
ASV1513	0	0	0	10.6215	0	0	0	0	0	0	0	0	0	0	0	0	0	0	0	0	0	0	0	0	0	0	0	0	0	0
ASV1514	0	0	0	10.6215	0	0	0	0	0	0	0	0	0	0	0	0	0	0	0	0	0	0	0	0	0	0	0	0	0	0
ASV1515	0	0	0	3.26816	7.78561	0	0	0	0	0	0	0	0	0	0	0	0	0	0	0	0	0	0	0	0	0	0	0	0	0
ASV1516	0	0	0	0	11.2459	0	0	0	0	0	0	0	0	0	0	0	0	0	0	0	0	0	0	0	0	0	0	0	0	0
ASV1517	0	0	0	0	11.2459	0	0	0	0	0	0	0	0	0	0	0	0	0	0	0	0	0	0	0	0	0	0	0	0	0
ASV1518	0	0	0	0	0	8.41962	0	0	0	0	0	0	0	0	0	0	0	0	0	0	0	0	0	0	0	0	0	0	0	0
ASV1519	0	0	0	0	0	0	0	2.14839	0	0	0	0	0	0	0	0	0	0	0	0	0	0	0	0	0	0	0	0	0	0
ASV152	32.7438	11.7458	46.4866	64.5461	7.78561	27.8495	0	0	0	8.74661	0	0	19.592	0	16.4363	84	0	6.53655	10.6705	14.3854	0	83.5125	9.79844	2.34965	45.0554	16.6166	0	0	31.883	27.0165
ASV1520	0	0	0	0	0	0	0	0	0	2.05803	0	2.98346	0	0	0	0	0	0	0	0	0	0	0	0	0	0.883864	0	0	0	0
ASV1521	0	0	0	0	0	0	0	0	0	0	4.85619	0	0	0	0	0	0	0	0	0	0	0	3.45827	0	0	0	0	0	0	0
ASV1522	0	0	0	0	0	0	0	0	0	0	0	0	0	1.42802	0	0	0	0	0	0	0	0	0	0	0	0	0	0	0	0
ASV1523	0	0	0	0	0	0	0	0	0	0	0	0	0	0	8.21817	0	0	0	0	0	0	0	0	0	0	0	0	0	0	0
ASV1524	0	0	0	0	0	0	0	0	0	0	0	0	0	0	0	7	0	0	0	0	0	3.19156	0	0	0	0	0	0	0	0
ASV1525	0	0	0	0	0	0	0	0	0	0	0	0	0	0	0	0	0	0	0	1.78105	0	0	0	0	0	0	0	0	0	0
ASV1526	0	0	0	0	0	0	0	0	0	0	0	0	0	0	0	0	0	0	0	1.78105	0	0	0	0	0	0	0	0	0	0
ASV1527	0	0	0	0	0	0	0	0	0	0	0	0	0	0	0	0	0	0	0	0.548016	0	0	0	0	0	1.59095	0	0	0	0
ASV1528	0	0	0	0	0	0	0	0	0	0	0	0	0	0	0	0	0	0	0	0	0	6.91505	0	0	0	0	0	0	0	0
ASV1529	0	0	0	0	0	0	0	0	0	0	0	0	0	0	0	0	0	0	0	0	0	6.91505	0	0	0	0	0	0	0	0
ASV153	23.8837	23.3109	0	0	47.5788	12.9533	0	0	0	8.2321	0	69.3655	0	0	0	41	0	97.5454	0	0	0	87.7679	13.2567	51.6923	0	0	0	0	42.2112	41.3691
ASV1530	0	0	0	0	0	0	0	0	0	0	0	0	0	0	0	0	0	0	0	0	0	6.91505	0	0	0	0	0	0	0	0
ASV1531	0	0	0	0	0	0	0	0	0	0	0	0	0	0	0	0	0	0	0	0	0	0	0	7.63637	0	0	0	0	0	0
ASV1532	0	0	0	0	0	0	0	0	0	0	0	0	0	0	0	0	0	0	0	0	0	0	0	0	8.24958	0	0	0	0	0
ASV1533	4.62266	0	0	0	0	0	0	0	0	0	0	0	0	0	0	0	0	0	0	0	0	0	0	0	0	0	0	0	0	0
ASV1534	3.46699	0.542115	0	0	0	0	0	0	0	0	0	0	0	0	0	0	0	0	0	0	0	0	0	0	0	0	0	0	0	0
ASV1535	2.69655	0.903525	0	0	0	0	0	0	0	0	0	0	0	0	0	0	0	0	0	0	0	0	0	0	0	0	0	0	0	0
ASV1536	2.31133	0	0	0	0	0	0	0	0	0	0	0	5.11097	0	0	0	0	0	0	0	0	0	0	0	0	0	0	0	0	0
ASV1537	1.92611	1.26493	0	0	0	0	0	0	0	0	0	0	0	0	0	0	0	0	0	0	0	0	0	0	0	0	0	0	0	0
ASV1538	1.54089	1.44564	0	0	0	0	0	0	0	0	0	0	0	0	0	0	0	0	0	0	0	0	0	0	0	0	0	0	0	0
ASV1539	0	2.16846	0	0	0	0	0	0	0	0	0	0	0	0	0	0	0	0	0	0	0	0	0	0	0	0	0	0	0	0
ASV154	0	0	0	0	0	0	0	9.41987	0	0	0	0	0	76.454	0	0	0	0	0	11.5083	0	0	0	0	0	41.7184	0	0	0	0
ASV1540	0	2.16846	0	0	0	0	0	0	0	0	0	0	0	0	0	0	0	0	0	0	0	0	0	0	0	0	0	0	0	0
ASV1541	0	2.16846	0	0	0	0	0	0	0	0	0	0	0	0	0	0	0	0	0	0	0	0	0	0	0	0	0	0	0	0
ASV1542	0	2.16846	0	0	0	0	0	0	0	0	0	0	0	0	0	0	0	0	0	0	0	0	0	0	0	0	0	0	0	0
ASV1543	0	2.16846	0	0	0	0	0	0	0	0	0	0	0	0	0	0	0	0	0	0	0	0	0	0	0	0	0	0	0	0
ASV1544	0	2.16846	0	0	0	0	0	0	0	0	0	0	0	0	0	0	0	0	0	0	0	0	0	0	0	0	0	0	0	0
ASV1545	0	0	1.75421	0	0	0	0	0	0	0	0	0	0	0	3.16084	0	0	0	0	0	2.84785	0	0	0	0	0	0	0	0	0
ASV1546	0	0	0	9.80447	0	0	0	0	0	0	0	0	0	0	0	0	0	0	0	0	0	0	0	0	0	0	0	0	0	0
ASV1547	0	0	0	9.80447	0	0	0	0	0	0	0	0	0	0	0	0	0	0	0	0	0	0	0	0	0	0	0	0	0	0
ASV1548	0	0	0	4.90223	0	0	0	0	0	0	0	0	0	0	0	0	0	0	0	0	0	0	0	0	0	0	0	0	2.24528	0.422133
ASV1549	0	0	0	4.90223	0	3.88598	0	0	0	0	0	0	0	0	0	0	0	0	0	0	0	0	0	0	0	0	0	0	0	0
ASV155	0	0	0	0	0	0	25.4426	30.2428	0	0	0	0	71.5535	39.2157	0	0	0	0	136.345	0	0	0	0	0	48.2283	15.3792	0	0	0	0
ASV1550	0	0	0	4.08519	0	0	0	0	0	0	0	0	0	0	0	0	0	0	0	0	0	0	4.03465	0	0	0	0	0	0	0
ASV1551	0	0	0	0	0	7.77196	0	0	0	0	0	0	0	0	0	0	0	0	0	0	0	0	0	0	0	0	0	0	0	0
ASV1552	0	0	0	0	0	7.77196	0	0	0	0	0	0	0	0	0	0	0	0	0	0	0	0	0	0	0	0	0	0	0	0
ASV1553	0	0	0	0	0	7.77196	0	0	0	0	0	0	0	0	0	0	0	0	0	0	0	0	0	0	0	0	0	0	0	0
ASV1554	0	0	0	0	0	0	6.10622	0	0	0	0	0	0	0	0	0	0	0	0	0	0	0	0	0	0	0	0	0	0	0
ASV1555	0	0	0	0	0	0	0	1.98313	0	0	0	0	0	0	0	0	0	0	0	0	0	0	0	0	0	0	0	0	0	0
ASV1556	0	0	0	0	0	0	0	0	0	6.17408	0	0	0	0	0	0	0	0	0	0	0	0	0	0	0	0	0	0	0	0
ASV1557	0	0	0	0	0	0	0	0	0	0	0	0	3.40731	0	0	0	0	0	3.55683	0	0	0	0	0	1.26917	0	0	0	0	0
ASV1558	0	0	0	0	0	0	0	0	0	0	0	0	0	1.31817	0	0	0	0	0	0	0	0	0	0	0	0	0	0	0	0
ASV1559	0	0	0	0	0	0	0	0	0	0	0	0	0	0.549239	0	0	0	0	0	0.959028	0	0	0	0	0	0	0	0	0	0
ASV156	24.6542	13.1915	0	22.06	0	45.3364	41.7258	2.80944	0	20.5803	9.01863	48.4813	6.81462	8.78782	32.8727	28	8.6678	43.7446	0	6.43919	8.54355	16.4897	0	17.6224	0	0	19.0138	0	37.2716	47.7011
ASV1560	0	0	0	0	0	0	0	0	0	0	0	0	0	0	0	12	0	0	0	0	0	0	0	0	0	0	0	0	0	0
ASV1561	0	0	0	0	0	0	0	0	0	0	0	0	0	0	0	0	0	6.03374	0	0	0	0	0	0	0	0	0	0	0	0
ASV1562	0	0	0	0	0	0	0	0	0	0	0	0	0	0	0	0	0	0	0	1.64405	0	0	0	0	0	0	0	0	0	0
ASV1563	0	0	0	0	0	0	0	0	0	0	0	0	0	0	0	0	0	0	0	1.64405	0	0	0	0	0	0	0	0	0	0
ASV1564	0	0	0	0	0	0	0	0	0	0	0	0	0	0	0	0	0	0	0	0	0	6.38312	0	0	0	0	0	0	0	0
ASV1565	0	0	0	0	0	0	0	0	0	0	0	0	0	0	0	0	0	0	0	0	0	4.78734	0	0	0	0	0	0	0	1.2664
ASV1566	0	0	0	0	0	0	0	0	0	0	0	0	0	0	0	0	0	0	0	0	0	0	6.91654	0	0	0	0	0	0	0
ASV1567	0	0	0	0	0	0	0	0	0	0	0	0	0	0	0	0	0	0	0	0	0	0	6.91654	0	0	0	0	0	0	0
ASV1568	0	0	0	0	0	0	0	0	0	0	0	0	0	0	0	0	0	0	0	0	0	0	0	0	7.61499	0	0	0	0	0
ASV1569	0	0	0	0	0	0	0	0	0	0	0	0	0	0	0	0	0	0	0	0	0	0	0	0	0	2.12127	0	0	0	0
ASV157	14.2532	15.1792	15.7879	12.2556	11.2459	34.9738	0	0	0	23.1528	47.1744	8.20452	0	3.84467	3.16084	28	69.3424	18.1012	0	43.1563	3.98699	17.5536	9.79844	25.8462	0	10.2528	8.14875	0	11.2264	12.2419
ASV1570	0	0	0	0	0	0	0	0	0	0	0	0	0	0	0	0	0	0	0	0	0	0	0	0	0	2.12127	0	0	0	0
ASV1571	0	0	0	0	0	0	0	0	0	0	0	0	0	0	0	0	0	0	0	0	0	0	0	0	0	0	0	0	0	5.0656
ASV1572	4.23744	0	0	0	0	0	0	0	0	0	0	0	0	0	0	0	0	0	0	0	0	0	0	0	0	0	0	0	0	0
ASV1573	4.23744	0	0	0	0	0	0	0	0	0	0	0	0	0	0	0	0	0	0	0	0	0	0	0	0	0	0	0	0	0
ASV1574	4.23744	0	0	0	0	0	0	0	0	0	0	0	0	0	0	0	0	0	0	0	0	0	0	0	0	0	0	0	0	0
ASV1575	4.23744	0	0	0	0	0	0	0	0	0	0	0	0	0	0	0	0	0	0	0	0	0	0	0	0	0	0	0	0	0
ASV1576	1.15566	0	0	0	0	0	0	0	0	0	0	0	0	0	0	0	0	0	0	0	0	0	4.61103	0	0	0	0	0	0	0
ASV1577	0	1.98775	0	0	0	0	0	0	0	0	0	0	0	0	0	0	0	0	0	0	0	0	0	0	0	0	0	0	0	0
ASV1578	0	1.98775	0	0	0	0	0	0	0	0	0	0	0	0	0	0	0	0	0	0	0	0	0	0	0	0	0	0	0	0
ASV1579	0	1.98775	0	0	0	0	0	0	0	0	0	0	0	0	0	0	0	0	0	0	0	0	0	0	0	0	0	0	0	0
ASV158	18.8759	16.9863	0	0	21.6267	0	71.748	0	0	0	19.4247	0	0	0	125.169	0	26.0034	0	0	0	29.6176	48.9373	43.2284	0	0	0	4.75344	0	81.2791	37.992
ASV1580	0	1.98775	0	0	0	0	0	0	0	0	0	0	0	0	0	0	0	0	0	0	0	0	0	0	0	0	0	0	0	0
ASV1581	0	1.98775	0	0	0	0	0	0	0	0	0	0	0	0	0	0	0	0	0	0	0	0	0	0	0	0	0	0	0	0
ASV1582	0	1.26493	0	3.26816	0	0	0	0	0	0	0	0	0	0	0	0	0	0	0	0	0	0	0	0	0	0	0	0	0	0
ASV1583	0	0.72282	0	0	6.05548	0	0	0	0	0	0	0	0	0	0	0	0	0	0	0	0	0	0	0	0	0	0	0	0	0
ASV1584	0	0	9.64817	0	0	0	0	0	0	0	0	0	0	0	0	0	0	0	0	0	0	0	0	0	0	0	0	0	0	0
ASV1585	0	0	9.64817	0	0	0	0	0	0	0	0	0	0	0	0	0	0	0	0	0	0	0	0	0	0	0	0	0	0	0
ASV1586	0	0	0	8.98743	0	0	0	0	0	0	0	0	0	0	0	0	0	0	0	0	0	0	0	0	0	0	0	0	0	0
ASV1587	0	0	0	8.98743	0	0	0	0	0	0	0	0	0	0	0	0	0	0	0	0	0	0	0	0	0	0	0	0	0	0
ASV1588	0	0	0	6.53631	0	0	0	0	0	0	0	0	0	0	0	0	0	0	0	0	0	0	0	0	0	0	0	0	1.34717	0
ASV1589	0	0	0	4.08519	5.19041	0	0	0	0	0	0	0	0	0	0	0	0	0	0	0	0	0	0	0	0	0	0	0	0	0
ASV159	12.3271	6.50538	14.0337	0	0	0	0	10.742	101.828	19.5512	0	0	0	8.01889	25.9189	57	0	5.02811	0	16.7145	11.961	65.427	0	9.39861	0	21.3895	0	3.30846	4.93961	3.7992
ASV1590	0	0	0	0	9.51575	0	0	0	0	0	0	0	0	0	0	0	0	0	0	0	0	0	0	0	0	0	0	0	0	0
ASV1591	0	0	0	0	0	7.1243	0	0	0	0	0	0	0	0	0	0	0	0	0	0	0	0	0	0	0	0	0	0	0	0
ASV1592	0	0	0	0	0	7.1243	0	0	0	0	0	0	0	0	0	0	0	0	0	0	0	0	0	0	0	0	0	0	0	0
ASV1593	0	0	0	0	0	7.1243	0	0	0	0	0	0	0	0	0	0	0	0	0	0	0	0	0	0	0	0	0	0	0	0
ASV1594	0	0	0	0	0	0	5.59736	0	0	0	0	0	0	0	0	0	0	0	0	0	0	0	0	0	0	0	0	0	0	0
ASV1595	0	0	0	0	0	0	5.59736	0	0	0	0	0	0	0	0	0	0	0	0	0	0	0	0	0	0	0	0	0	0	0
ASV1596	0	0	0	0	0	0	0	0.661044	0	0	0	0	0	0	0	0	0	0	0	0	0	0	0	0	0	1.23741	0	0	0	0
ASV1597	0	0	0	0	0	0	0	0	0	5.65957	0	0	0	0	0	0	0	0	0	0	0	0	0	0	0	0	0	0	0	0
ASV1598	0	0	0	0	0	0	0	0	0	5.65957	0	0	0	0	0	0	0	0	0	0	0	0	0	0	0	0	0	0	0	0
ASV1599	0	0	0	0	0	0	0	0	0	5.65957	0	0	0	0	0	0	0	0	0	0	0	0	0	0	0	0	0	0	0	0
ASV16	11.1714	37.4059	0	0	0	56.9944	539.382	241.611	0	0	0	100.692	816.051	157.961	91.6642	0	0	51.7896	609.403	13.7004	39.3003	0	0	13.5105	60.9199	22.8037	27.8416	0	0	2.95493
ASV160	15.0236	0	0	0	0	20.0776	85.9959	0	0	0	0	0	153.329	0	0	0	0	42.739	209.26	2.19206	0	0	0	18.2098	68.5349	5.12641	0	0	0	0
ASV1600	0	0	0	0	0	0	0	0	0	0	7.63115	0	0	0	0	0	0	0	0	0	0	0	0	0	0	0	0	0	0	0
ASV1601	0	0	0	0	0	0	0	0	0	0	0	0	0	1.20833	0	0	0	0	0	0	0	0	0	0	0	0	0	0	0	0
ASV1602	0	0	0	0	0	0	0	0	0	0	0	0	0	0	0	0	0	0	0	1.50704	0	0	0	0	0	0	0	0	0	0
ASV1603	0	0	0	0	0	0	0	0	0	0	0	0	0	0	0	0	0	0	0	1.50704	0	0	0	0	0	0	0	0	0	0
ASV1604	0	0	0	0	0	0	0	0	0	0	0	0	0	0	0	0	0	0	0	0	0	5.85119	0	0	0	0	0	0	0	0
ASV1605	0	0	0	0	0	0	0	0	0	0	0	0	0	0	0	0	0	0	0	0	0	5.85119	0	0	0	0	0	0	0	0
ASV1606	0	0	0	0	0	0	0	0	0	0	0	0	0	0	0	0	0	0	0	0	0	0	6.34016	0	0	0	0	0	0	0
ASV1607	0	0	0	0	0	0	0	0	0	0	0	0	0	0	0	0	0	0	0	0	0	0	6.34016	0	0	0	0	0	0	0
ASV1608	0	0	0	0	0	0	0	0	0	0	0	0	0	0	0	0	0	0	0	0	0	0	0	0	0	1.9445	0	0	0	0
ASV1609	0	0	0	0	0	0	0	0	0	0	0	0	0	0	0	0	0	0	0	0	0	0	0	0	0	0	7.46969	0	0	0
ASV161	0	4.15621	12.2795	0	44.9835	16.8392	85.487	2.14839	0	17.4932	0	0	235.104	5.82193	39.1944	0	0	0	29.0474	2.60308	9.11312	0	0	0	144.685	0	4.75344	0	0	0
ASV1610	3.85221	0	0	0	0	0	0	0	0	0	0	0	0	0	0	0	0	0	0	0	0	0	0	0	0	0	0	0	0	0
ASV1611	3.85221	0	0	0	0	0	0	0	0	0	0	0	0	0	0	0	0	0	0	0	0	0	0	0	0	0	0	0	0	0
ASV1612	1.92611	0.903525	0	0	0	0	0	0	0	0	0	0	0	0	0	0	0	0	0	0	0	0	0	0	0	0	0	0	0	0
ASV1613	0	1.80705	0	0	0	0	0	0	0	0	0	0	0	0	0	0	0	0	0	0	0	0	0	0	0	0	0	0	0	0
ASV1614	0	1.80705	0	0	0	0	0	0	0	0	0	0	0	0	0	0	0	0	0	0	0	0	0	0	0	0	0	0	0	0
ASV1615	0	1.08423	0	0	0	0	0	0	0	0	0	0	0	0	0	0	0	0	0	0	0	0	0	0	0	0	0	0	1.79622	0
ASV1616	0	0	8.77106	0	0	0	0	0	0	0	0	0	0	0	0	0	0	0	0	0	0	0	0	0	0	0	0	0	0	0
ASV1617	0	0	0	8.17039	0	0	0	0	0	0	0	0	0	0	0	0	0	0	0	0	0	0	0	0	0	0	0	0	0	0
ASV1618	0	0	0	8.17039	0	0	0	0	0	0	0	0	0	0	0	0	0	0	0	0	0	0	0	0	0	0	0	0	0	0
ASV1619	0	0	0	8.17039	0	0	0	0	0	0	0	0	0	0	0	0	0	0	0	0	0	0	0	0	0	0	0	0	0	0
ASV162	19.2611	32.8883	0	24.5112	0	126.942	0	7.27148	0	29.8414	0	0	43.4432	7.24995	0	27	0	0	84.771	0	0	0	0	0	31.7291	0	0	0	42.2112	18.1517
ASV1620	0	0	0	8.17039	0	0	0	0	0	0	0	0	0	0	0	0	0	0	0	0	0	0	0	0	0	0	0	0	0	0
ASV1621	0	0	0	0	8.65068	0	0	0	0	0	0	0	0	0	0	0	0	0	0	0	0	0	0	0	0	0	0	0	0	0
ASV1622	0	0	0	0	8.65068	0	0	0	0	0	0	0	0	0	0	0	0	0	0	0	0	0	0	0	0	0	0	0	0	0
ASV1623	0	0	0	0	8.65068	0	0	0	0	0	0	0	0	0	0	0	0	0	0	0	0	0	0	0	0	0	0	0	0	0
ASV1624	0	0	0	0	8.65068	0	0	0	0	0	0	0	0	0	0	0	0	0	0	0	0	0	0	0	0	0	0	0	0	0
ASV1625	0	0	0	0	0	6.47663	0	0	0	0	0	0	0	0	0	0	0	0	0	0	0	0	0	0	0	0	0	0	0	0
ASV1626	0	0	0	0	0	6.47663	0	0	0	0	0	0	0	0	0	0	0	0	0	0	0	0	0	0	0	0	0	0	0	0
ASV1627	0	0	0	0	0	3.88598	0	0	0	0	0	0	0	0	0	0	0	0	0	0	2.27828	0	0	0	0	0	0	0	0	0
ASV1628	0	0	0	0	0	0	0	0	0	5.14506	0	0	0	0	0	0	0	0	0	0	0	0	0	0	0	0	0	0	0	0
ASV1629	0	0	0	0	0	0	0	0	0	5.14506	0	0	0	0	0	0	0	0	0	0	0	0	0	0	0	0	0	0	0	0
ASV163	0	6.14397	0	0	0	0	0	0	0	0	0	0	0	47.2345	36.0335	0	0	0	61.0589	6.02818	26.2002	0	0	0	68.5349	31.2888	22.4091	0	0	0
ASV1630	0	0	0	0	0	0	0	0	0	0	6.93741	0	0	0	0	0	0	0	0	0	0	0	0	0	0	0	0	0	0	0
ASV1631	0	0	0	0	0	0	0	0	0	0	3.4687	0	0	0	0	0	4.81545	0	0	0	0	0	0	0	0	0	0	0	0	0
ASV1632	0	0	0	0	0	0	0	0	0	0	2.77496	0	0	0	0	0	0	0	0	0	3.41742	0	0	0	0	0	0	0	0	0
ASV1633	0	0	0	0	0	0	0	0	0	0	0	0	0	0.329543	0	0	2.88927	0	0	0.548016	0	0	0	0	0	0	0	0	0	0
ASV1634	0	0	0	0	0	0	0	0	0	0	0	0	0	0	0	10	0	0	0	0	0	0	0	0	0	0	0	0	0	0
ASV1635	0	0	0	0	0	0	0	0	0	0	0	0	0	0	0	0	0	0	0	1.37004	0	0	0	0	0	0	0	0	0	0
ASV1636	0	0	0	0	0	0	0	0	0	0	0	0	0	0	0	0	0	0	0	0	0	5.31927	0	0	0	0	0	0	0	0
ASV1637	0	0	0	0	0	0	0	0	0	0	0	0	0	0	0	0	0	0	0	0	0	0	0	0	6.34583	0	0	0	0	0
ASV1638	0	0	0	0	0	0	0	0	0	0	0	0	0	0	0	0	0	0	0	0	0	0	0	0	0	1.76773	0	0	0	0
ASV1639	0	0	0	0	0	0	0	0	0	0	0	0	0	0	0	0	0	0	0	0	0	0	0	0	0	0	6.79063	0	0	0
ASV164	2.31133	1.62634	0	0	0	0	317.523	25.6154	0	0	0	0	16.1847	1.86741	0	0	27.9296	0	0	4.38413	0	0	19.5969	0	0	3.35868	0	0	20.2075	16.4632
ASV1640	0	0	0	0	0	0	0	0	0	0	0	0	0	0	0	0	0	0	0	0	0	0	0	0	0	0	0	4.13557	0	0
ASV1641	3.46699	0	0	0	0	0	0	0	0	0	0	0	0	0	0	0	0	0	0	0	0	0	0	0	0	0	0	0	0	0
ASV1642	3.46699	0	0	0	0	0	0	0	0	0	0	0	0	0	0	0	0	0	0	0	0	0	0	0	0	0	0	0	0	0
ASV1643	3.46699	0	0	0	0	0	0	0	0	0	0	0	0	0	0	0	0	0	0	0	0	0	0	0	0	0	0	0	0	0
ASV1644	3.46699	0	0	0	0	0	0	0	0	0	0	0	0	0	0	0	0	0	0	0	0	0	0	0	0	0	0	0	0	0
ASV1645	0	1.62634	0	0	0	0	0	0	0	0	0	0	0	0	0	0	0	0	0	0	0	0	0	0	0	0	0	0	0	0
ASV1646	0	1.62634	0	0	0	0	0	0	0	0	0	0	0	0	0	0	0	0	0	0	0	0	0	0	0	0	0	0	0	0
ASV1647	0	1.62634	0	0	0	0	0	0	0	0	0	0	0	0	0	0	0	0	0	0	0	0	0	0	0	0	0	0	0	0
ASV1648	0	1.62634	0	0	0	0	0	0	0	0	0	0	0	0	0	0	0	0	0	0	0	0	0	0	0	0	0	0	0	0
ASV1649	0	1.08423	0	2.45112	0	0	0	0	0	0	0	0	0	0	0	0	0	0	0	0	0	0	0	0	0	0	0	0	0	0
ASV165	0	0	0	0	22.4918	130.18	0	0	0	0	18.731	0	0	0	0	14	255.219	0	0	0	0	0	153.893	0	0	0	0	0	57.0301	39.6805
ASV1650	0	0.903525	0	0	0	0	0	0	0	0	0	0	0	0	0	0	0	0	0	0	0	0	0	0	0	0	2.71625	0	0	0
ASV1651	0	0.36141	0	0	0	0	0	0	0	0	0	0	0	0	0	0	0	0	0	0	0	0	0	0	0	1.23741	0	0	0	0
ASV1652	0	0	7.89396	0	0	0	0	0	0	0	0	0	0	0	0	0	0	0	0	0	0	0	0	0	0	0	0	0	0	0
ASV1653	0	0	7.89396	0	0	0	0	0	0	0	0	0	0	0	0	0	0	0	0	0	0	0	0	0	0	0	0	0	0	0
ASV1654	0	0	7.89396	0	0	0	0	0	0	0	0	0	0	0	0	0	0	0	0	0	0	0	0	0	0	0	0	0	0	0
ASV1655	0	0	0	7.35335	0	0	0	0	0	0	0	0	0	0	0	0	0	0	0	0	0	0	0	0	0	0	0	0	0	0
ASV1656	0	0	0	7.35335	0	0	0	0	0	0	0	0	0	0	0	0	0	0	0	0	0	0	0	0	0	0	0	0	0	0
ASV1657	0	0	0	1.63408	0	0	0	0	0	3.08704	0	0	0	0	0	1	0	0	0	0	0	0	0	0	0	0	0	0	0	0
ASV1658	0	0	0	0	7.78561	0	0	0	0	0	0	0	0	0	0	0	0	0	0	0	0	0	0	0	0	0	0	0	0	0
ASV1659	0	0	0	0	7.78561	0	0	0	0	0	0	0	0	0	0	0	0	0	0	0	0	0	0	0	0	0	0	0	0	0
ASV166	0	0	0	0	0	0	0	0	0	0	0	0	45.9987	0	0	0	0	0	460.016	0	0	0	0	0	109.148	0	0	0	0	0
ASV1660	0	0	0	0	7.78561	0	0	0	0	0	0	0	0	0	0	0	0	0	0	0	0	0	0	0	0	0	0	0	0	0
ASV1661	0	0	0	0	7.78561	0	0	0	0	0	0	0	0	0	0	0	0	0	0	0	0	0	0	0	0	0	0	0	0	0
ASV1662	0	0	0	0	7.78561	0	0	0	0	0	0	0	0	0	0	0	0	0	0	0	0	0	0	0	0	0	0	0	0	0
ASV1663	0	0	0	0	0	5.82897	0	0	0	0	0	0	0	0	0	0	0	0	0	0	0	0	0	0	0	0	0	0	0	0
ASV1664	0	0	0	0	0	5.82897	0	0	0	0	0	0	0	0	0	0	0	0	0	0	0	0	0	0	0	0	0	0	0	0
ASV1665	0	0	0	0	0	5.82897	0	0	0	0	0	0	0	0	0	0	0	0	0	0	0	0	0	0	0	0	0	0	0	0
ASV1666	0	0	0	0	0	5.82897	0	0	0	0	0	0	0	0	0	0	0	0	0	0	0	0	0	0	0	0	0	0	0	0
ASV1667	0	0	0	0	0	5.82897	0	0	0	0	0	0	0	0	0	0	0	0	0	0	0	0	0	0	0	0	0	0	0	0
ASV1668	0	0	0	0	0	5.82897	0	0	0	0	0	0	0	0	0	0	0	0	0	0	0	0	0	0	0	0	0	0	0	0
ASV1669	0	0	0	0	0	5.82897	0	0	0	0	0	0	0	0	0	0	0	0	0	0	0	0	0	0	0	0	0	0	0	0
ASV167	6.93399	14.2757	13.1566	8.98743	0	11.6579	0	4.13152	0	9.26111	13.1811	8.95038	0	29.549	6.95384	26	13.4832	23.6321	0	1.50704	6.83484	28.1921	6.34016	20.5595	0	31.8191	0	0	17.5132	32.5043
ASV1670	0	0	0	0	0	0	0	0	3.7254	0	0	0	0	0	0	0	0	0	0	0	0	0	0	0	0	0	0	0	0	0
ASV1671	0	0	0	0	0	0	0	0	0	0	6.24367	0	0	0	0	0	0	0	0	0	0	0	0	0	0	0	0	0	0	0
ASV1672	0	0	0	0	0	0	0	0	0	0	0	0	0	0.98863	0	0	0	0	0	0	0	0	0	0	0	0	0	0	0	0
ASV1673	0	0	0	0	0	0	0	0	0	0	0	0	0	0	0	0	0	2.01125	0	0	0	0	0	2.93706	0	0	0	0	0	0
ASV1674	0	0	0	0	0	0	0	0	0	0	0	0	0	0	0	0	0	0	0	1.23304	0	0	0	0	0	0	0	0	0	0
ASV1675	0	0	0	0	0	0	0	0	0	0	0	0	0	0	0	0	0	0	0	1.23304	0	0	0	0	0	0	0	0	0	0
ASV1676	0	0	0	0	0	0	0	0	0	0	0	0	0	0	0	0	0	0	0	0.274008	0	0	0	0	0	1.23741	0	0	0	0
ASV1677	0	0	0	0	0	0	0	0	0	0	0	0	0	0	0	0	0	0	0	0	5.12613	0	0	0	0	0	0	0	0	0
ASV1678	0	0	0	0	0	0	0	0	0	0	0	0	0	0	0	0	0	0	0	0	0	4.78734	0	0	0	0	0	0	0	0
ASV1679	0	0	0	0	0	0	0	0	0	0	0	0	0	0	0	0	0	0	0	0	0	4.78734	0	0	0	0	0	0	0	0
ASV168	10.7862	24.9373	0	0	0	0	309.382	6.11465	0	0	0	0	96.2565	0	0	0	0	0	32.0114	0.411012	0	0	0	0	0	2.82836	0	0	0	0
ASV1680	0	0	0	0	0	0	0	0	0	0	0	0	0	0	0	0	0	0	0	0	0	0	5.18741	0	0	0	0	0	0	0
ASV1681	0	0	0	0	0	0	0	0	0	0	0	0	0	0	0	0	0	0	0	0	0	0	5.18741	0	0	0	0	0	0	0
ASV1682	0	0	0	0	0	0	0	0	0	0	0	0	0	0	0	0	0	0	0	0	0	0	5.18741	0	0	0	0	0	0	0
ASV1683	0	0	0	0	0	0	0	0	0	0	0	0	0	0	0	0	0	0	0	0	0	0	0	0	5.71124	0	0	0	0	0
ASV1684	0	0	0	0	0	0	0	0	0	0	0	0	0	0	0	0	0	0	0	0	0	0	0	0	0	0	0	0	4.0415	0
ASV1685	0	0	0	0	0	0	0	0	0	0	0	0	0	0	0	0	0	0	0	0	0	0	0	0	0	0	0	0	0	3.7992
ASV1686	3.08177	0	0	0	0	0	0	0	0	0	0	0	0	0	0	0	0	0	0	0	0	0	0	0	0	0	0	0	0	0
ASV1687	0	1.44564	0	0	0	0	0	0	0	0	0	0	0	0	0	0	0	0	0	0	0	0	0	0	0	0	0	0	0	0
ASV1688	0	1.44564	0	0	0	0	0	0	0	0	0	0	0	0	0	0	0	0	0	0	0	0	0	0	0	0	0	0	0	0
ASV1689	0	1.44564	0	0	0	0	0	0	0	0	0	0	0	0	0	0	0	0	0	0	0	0	0	0	0	0	0	0	0	0
ASV169	165.26	71.5592	0	0	0	97.1495	0	0	0	0	0	0	0	0	0	0	0	0	0	0	0	0	0	0	7.61499	0	0	0	0	0
ASV1690	0	1.44564	0	0	0	0	0	0	0	0	0	0	0	0	0	0	0	0	0	0	0	0	0	0	0	0	0	0	0	0
ASV1691	0	0.72282	0	0	0	0	0	0	0	0	0	0	0	0	0	0	0	0	0	0	0	2.12771	0	0	0	0	0	0	0	0
ASV1692	0	0	7.01685	0	0	0	0	0	0	0	0	0	0	0	0	0	0	0	0	0	0	0	0	0	0	0	0	0	0	0
ASV1693	0	0	7.01685	0	0	0	0	0	0	0	0	0	0	0	0	0	0	0	0	0	0	0	0	0	0	0	0	0	0	0
ASV1694	0	0	1.75421	0	0	3.88598	0	0	0	0	0	0	0	0	0	0	0	0	0	0	0	0	0	0	0	0	0	0	0	0
ASV1695	0	0	0	6.53631	0	0	0	0	0	0	0	0	0	0	0	0	0	0	0	0	0	0	0	0	0	0	0	0	0	0
ASV1696	0	0	0	6.53631	0	0	0	0	0	0	0	0	0	0	0	0	0	0	0	0	0	0	0	0	0	0	0	0	0	0
ASV1697	0	0	0	6.53631	0	0	0	0	0	0	0	0	0	0	0	0	0	0	0	0	0	0	0	0	0	0	0	0	0	0
ASV1698	0	0	0	6.53631	0	0	0	0	0	0	0	0	0	0	0	0	0	0	0	0	0	0	0	0	0	0	0	0	0	0
ASV1699	0	0	0	6.53631	0	0	0	0	0	0	0	0	0	0	0	0	0	0	0	0	0	0	0	0	0	0	0	0	0	0
ASV17	35.4404	28.0093	146.477	26.9623	15.5712	330.956	21.3718	0	0	27.7833	0	758.545	70.7017	0	572.111	0	0	864.835	29.6402	0	77.4615	15.9578	0	111.608	228.45	0	84.2038	0	141.902	172.23
ASV170	42.7596	43.0078	0	37.5838	11.2459	0	0	19.8313	17.3852	15.4352	0	0	0	11.534	0	0	0	0	0	6.30219	21.0741	20.7451	8.0693	0	0	7.24768	7.46969	19.4372	19.3094	0
ASV1700	0	0	0	0	6.92055	0	0	0	0	0	0	0	0	0	0	0	0	0	0	0	0	0	0	0	0	0	0	0	0	0
ASV1701	0	0	0	0	6.92055	0	0	0	0	0	0	0	0	0	0	0	0	0	0	0	0	0	0	0	0	0	0	0	0	0
ASV1702	0	0	0	0	6.92055	0	0	0	0	0	0	0	0	0	0	0	0	0	0	0	0	0	0	0	0	0	0	0	0	0
ASV1703	0	0	0	0	6.92055	0	0	0	0	0	0	0	0	0	0	0	0	0	0	0	0	0	0	0	0	0	0	0	0	0
ASV1704	0	0	0	0	6.92055	0	0	0	0	0	0	0	0	0	0	0	0	0	0	0	0	0	0	0	0	0	0	0	0	0
ASV1705	0	0	0	0	0	5.18131	0	0	0	0	0	0	0	0	0	0	0	0	0	0	0	0	0	0	0	0	0	0	0	0
ASV1706	0	0	0	0	0	0	0	1.32209	0	0	0	0	0	0	0	0	0	0	0	0	0	0	0	0	0	0	0	0	0	0
ASV1707	0	0	0	0	0	0	0	0.661044	0	0	0	0	0	0	0	0	0	0	0	0.548016	0	0	0	0	0	0	0	0	0	0
ASV1708	0	0	0	0	0	0	0	0	3.31147	0	0	0	0	0	0	0	0	0	0	0	0	0	0	0	0	0	0	0	0	0
ASV1709	0	0	0	0	0	0	0	0	3.31147	0	0	0	0	0	0	0	0	0	0	0	0	0	0	0	0	0	0	0	0	0
ASV171	23.1133	16.0827	50.8722	0	28.5473	141.838	0	0	0	0	0	0.745865	0	0	0	0	0	18.604	0	0	0	0	0	8.22378	0	0	0	0	88.913	114.82
ASV1710	0	0	0	0	0	0	0	0	0	4.11605	0	0	0	0	0	0	0	0	0	0	0	0	0	0	0	0	0	0	0	0
ASV1711	0	0	0	0	0	0	0	0	0	4.11605	0	0	0	0	0	0	0	0	0	0	0	0	0	0	0	0	0	0	0	0
ASV1712	0	0	0	0	0	0	0	0	0	4.11605	0	0	0	0	0	0	0	0	0	0	0	0	0	0	0	0	0	0	0	0
ASV1713	0	0	0	0	0	0	0	0	0	0	0	0	6.81462	0	0	0	0	0	0	0	0	0	0	0	0	0	0	0	0	0
ASV1714	0	0	0	0	0	0	0	0	0	0	0	0	0	0.878782	0	0	0	0	0	0	0	0	0	0	0	0	0	0	0	0
ASV1715	0	0	0	0	0	0	0	0	0	0	0	0	0	0.878782	0	0	0	0	0	0	0	0	0	0	0	0	0	0	0	0
ASV1716	0	0	0	0	0	0	0	0	0	0	0	0	0	0	0	0	7.70471	0	0	0	0	0	0	0	0	0	0	0	0	0
ASV1717	0	0	0	0	0	0	0	0	0	0	0	0	0	0	0	0	7.70471	0	0	0	0	0	0	0	0	0	0	0	0	0
ASV1718	0	0	0	0	0	0	0	0	0	0	0	0	0	0	0	0	0	0	3.55683	0.274008	0	0	0	0	0	0	0	0	0	0
ASV1719	0	0	0	0	0	0	0	0	0	0	0	0	0	0	0	0	0	0	0	1.09603	0	0	0	0	0	0	0	0	0	0
ASV172	3.85221	2.16846	0	0	0	14.2486	62.0799	0	0	0	0	11.188	128.626	0	0	0	0	39.2193	244.235	0	0	0	0	19.972	50.132	0	0	0	5.38867	12.664
ASV1720	0	0	0	0	0	0	0	0	0	0	0	0	0	0	0	0	0	0	0	1.09603	0	0	0	0	0	0	0	0	0	0
ASV1721	0	0	0	0	0	0	0	0	0	0	0	0	0	0	0	0	0	0	0	1.09603	0	0	0	0	0	0	0	0	0	0
ASV1722	0	0	0	0	0	0	0	0	0	0	0	0	0	0	0	0	0	0	0	0	0	4.25541	0	0	0	0	0	0	0	0
ASV1723	0	0	0	0	0	0	0	0	0	0	0	0	0	0	0	0	0	0	0	0	0	0	4.61103	0	0	0	0	0	0	0
ASV1724	0	0	0	0	0	0	0	0	0	0	0	0	0	0	0	0	0	0	0	0	0	0	0	4.6993	0	0	0	0	0	0
ASV1725	0	0	0	0	0	0	0	0	0	0	0	0	0	0	0	0	0	0	0	0	0	0	0	0	5.07666	0	0	0	0	0
ASV1726	0	0	0	0	0	0	0	0	0	0	0	0	0	0	0	0	0	0	0	0	0	0	0	0	5.07666	0	0	0	0	0
ASV1727	0	0	0	0	0	0	0	0	0	0	0	0	0	0	0	0	0	0	0	0	0	0	0	0	0	1.41418	0	0	0	0
ASV1728	0	0	0	0	0	0	0	0	0	0	0	0	0	0	0	0	0	0	0	0	0	0	0	0	0	1.41418	0	0	0	0
ASV1729	0	0	0	0	0	0	0	0	0	0	0	0	0	0	0	0	0	0	0	0	0	0	0	0	0	0	5.4325	0	0	0
ASV173	18.1054	8.31243	0	14.7067	190.315	8.41962	4.07081	4.46205	0	0	46.4806	0	0	4.06437	0	0	56.8223	0	9.48487	3.2881	0	9.57468	99.7135	0	0	3.35868	0	0	46.7018	30.8157
ASV1730	0	0	0	0	0	0	0	0	0	0	0	0	0	0	0	0	0	0	0	0	0	0	0	0	0	0	5.4325	0	0	0
ASV1731	0	0	0	0	0	0	0	0	0	0	0	0	0	0	0	0	0	0	0	0	0	0	0	0	0	0	0	3.30846	0	0
ASV1732	2.69655	0	0	0	0	0	0	0	0	0	0	0	0	0	0	0	0	0	0	0	0	0	0	0	0	0	0	0	0	0
ASV1733	2.69655	0	0	0	0	0	0	0	0	0	0	0	0	0	0	0	0	0	0	0	0	0	0	0	0	0	0	0	0	0
ASV1734	0	1.26493	0	0	0	0	0	0	0	0	0	0	0	0	0	0	0	0	0	0	0	0	0	0	0	0	0	0	0	0
ASV1735	0	1.26493	0	0	0	0	0	0	0	0	0	0	0	0	0	0	0	0	0	0	0	0	0	0	0	0	0	0	0	0
ASV1736	0	1.26493	0	0	0	0	0	0	0	0	0	0	0	0	0	0	0	0	0	0	0	0	0	0	0	0	0	0	0	0
ASV1737	0	1.26493	0	0	0	0	0	0	0	0	0	0	0	0	0	0	0	0	0	0	0	0	0	0	0	0	0	0	0	0
ASV1738	0	1.26493	0	0	0	0	0	0	0	0	0	0	0	0	0	0	0	0	0	0	0	0	0	0	0	0	0	0	0	0
ASV1739	0	0	6.13974	0	0	0	0	0	0	0	0	0	0	0	0	0	0	0	0	0	0	0	0	0	0	0	0	0	0	0
ASV174	120.574	114.567	0	14.7067	0	0	0	0	0	0	0	0	0	0	0	0	0	0	0	0	0	0	0	0	0	0	0	0	0	0
ASV1740	0	0	6.13974	0	0	0	0	0	0	0	0	0	0	0	0	0	0	0	0	0	0	0	0	0	0	0	0	0	0	0
ASV1741	0	0	6.13974	0	0	0	0	0	0	0	0	0	0	0	0	0	0	0	0	0	0	0	0	0	0	0	0	0	0	0
ASV1742	0	0	6.13974	0	0	0	0	0	0	0	0	0	0	0	0	0	0	0	0	0	0	0	0	0	0	0	0	0	0	0
ASV1743	0	0	0	5.71927	0	0	0	0	0	0	0	0	0	0	0	0	0	0	0	0	0	0	0	0	0	0	0	0	0	0
ASV1744	0	0	0	5.71927	0	0	0	0	0	0	0	0	0	0	0	0	0	0	0	0	0	0	0	0	0	0	0	0	0	0
ASV1745	0	0	0	5.71927	0	0	0	0	0	0	0	0	0	0	0	0	0	0	0	0	0	0	0	0	0	0	0	0	0	0
ASV1746	0	0	0	5.71927	0	0	0	0	0	0	0	0	0	0	0	0	0	0	0	0	0	0	0	0	0	0	0	0	0	0
ASV1747	0	0	0	5.71927	0	0	0	0	0	0	0	0	0	0	0	0	0	0	0	0	0	0	0	0	0	0	0	0	0	0
ASV1748	0	0	0	5.71927	0	0	0	0	0	0	0	0	0	0	0	0	0	0	0	0	0	0	0	0	0	0	0	0	0	0
ASV1749	0	0	0	0	6.05548	0	0	0	0	0	0	0	0	0	0	0	0	0	0	0	0	0	0	0	0	0	0	0	0	0
ASV175	0	0	21.0505	0	0	17.4869	54.9559	23.9628	22.3524	0	0	0	40.8877	6.37117	0	0	0	0	43.2747	0	28.4785	0	0	27.6084	0	2.82836	48.2135	81.0572	12.1245	7.5984
ASV1750	0	0	0	0	6.05548	0	0	0	0	0	0	0	0	0	0	0	0	0	0	0	0	0	0	0	0	0	0	0	0	0
ASV1751	0	0	0	0	6.05548	0	0	0	0	0	0	0	0	0	0	0	0	0	0	0	0	0	0	0	0	0	0	0	0	0
ASV1752	0	0	0	0	0	4.53364	0	0	0	0	0	0	0	0	0	0	0	0	0	0	0	0	0	0	0	0	0	0	0	0
ASV1753	0	0	0	0	0	4.53364	0	0	0	0	0	0	0	0	0	0	0	0	0	0	0	0	0	0	0	0	0	0	0	0
ASV1754	0	0	0	0	0	4.53364	0	0	0	0	0	0	0	0	0	0	0	0	0	0	0	0	0	0	0	0	0	0	0	0
ASV1755	0	0	0	0	0	4.53364	0	0	0	0	0	0	0	0	0	0	0	0	0	0	0	0	0	0	0	0	0	0	0	0
ASV1756	0	0	0	0	0	0.647663	0	0	0	0	0	0	0	0	0	0	0	0	3.55683	0	0	0	0	0	0	0	0	0	0	0
ASV1757	0	0	0	0	0	0	0	1.15683	0	0	0	0	0	0	0	0	0	0	0	0	0	0	0	0	0	0	0	0	0	0
ASV1758	0	0	0	0	0	0	0	0.330522	0	0	0	0	0	0	0	0	0	0	0	0	0	0	0	0	0	0.883864	0	0	0	0
ASV1759	0	0	0	0	0	0	0	0	0	3.60154	0	0	0	0	0	0	0	0	0	0	0	0	0	0	0	0	0	0	0	0
ASV176	23.8837	17.3477	0	0	0	0	0	0	65.8154	122.452	0	0	0	0	48.6769	61	0	0	0	0	59.2353	45.2138	0	0	0	0	53.646	0	0	0
ASV1760	0	0	0	0	0	0	0	0	0	0	4.85619	0	0	0	0	0	0	0	0	0	0	0	0	0	0	0	0	0	0	0
ASV1761	0	0	0	0	0	0	0	0	0	0	0	0	0	0.768934	0	0	0	0	0	0	0	0	0	0	0	0	0	0	0	0
ASV1762	0	0	0	0	0	0	0	0	0	0	0	0	0	0.768934	0	0	0	0	0	0	0	0	0	0	0	0	0	0	0	0
ASV1763	0	0	0	0	0	0	0	0	0	0	0	0	0	0	4.42517	0	0	0	0	0	0	0	0	0	0	0	0	0	0	0
ASV1764	0	0	0	0	0	0	0	0	0	0	0	0	0	0	0	7	0	0	0	0	0	0	0	0	0	0	0	0	0	0
ASV1765	0	0	0	0	0	0	0	0	0	0	0	0	0	0	0	7	0	0	0	0	0	0	0	0	0	0	0	0	0	0
ASV1766	0	0	0	0	0	0	0	0	0	0	0	0	0	0	0	0	0	0	4.14963	0	0	0	0	0	0	0	0	0	0	0
ASV1767	0	0	0	0	0	0	0	0	0	0	0	0	0	0	0	0	0	0	4.14963	0	0	0	0	0	0	0	0	0	0	0
ASV1768	0	0	0	0	0	0	0	0	0	0	0	0	0	0	0	0	0	0	0	0	3.98699	0	0	0	0	0	0	0	0	0
ASV1769	0	0	0	0	0	0	0	0	0	0	0	0	0	0	0	0	0	0	0	0	0	3.72349	0	0	0	0	0	0	0	0
ASV177	0	0	0	0	0	0	0	0	0	0	149.848	0	0	0	0	15	301.447	0	0	0	0	37.2349	198.851	0	0	0	0	0	0	0
ASV1770	0	0	0	0	0	0	0	0	0	0	0	0	0	0	0	0	0	0	0	0	0	3.72349	0	0	0	0	0	0	0	0
ASV1771	0	0	0	0	0	0	0	0	0	0	0	0	0	0	0	0	0	0	0	0	0	3.72349	0	0	0	0	0	0	0	0
ASV1772	0	0	0	0	0	0	0	0	0	0	0	0	0	0	0	0	0	0	0	0	0	3.72349	0	0	0	0	0	0	0	0
ASV1773	0	0	0	0	0	0	0	0	0	0	0	0	0	0	0	0	0	0	0	0	0	0	4.03465	0	0	0	0	0	0	0
ASV1774	0	0	0	0	0	0	0	0	0	0	0	0	0	0	0	0	0	0	0	0	0	0	0	4.11189	0	0	0	0	0	0
ASV1775	0	0	0	0	0	0	0	0	0	0	0	0	0	0	0	0	0	0	0	0	0	0	0	0	4.44208	0	0	0	0	0
ASV1776	0	0	0	0	0	0	0	0	0	0	0	0	0	0	0	0	0	0	0	0	0	0	0	0	0	0	0	2.8949	0	0
ASV1777	0	0	0	0	0	0	0	0	0	0	0	0	0	0	0	0	0	0	0	0	0	0	0	0	0	0	0	0	1.79622	1.2664
ASV1778	0	0	0	0	0	0	0	0	0	0	0	0	0	0	0	0	0	0	0	0	0	0	0	0	0	0	0	0	0	2.95493
ASV1779	0	0	0	0	0	0	0	0	0	0	0	0	0	0	0	0	0	0	0	0	0	0	0	0	0	0	0	0	0	2.95493
ASV178	2.69655	67.0416	0	0	0	0	0	78.1684	0	6.68858	0	0	0	7.46965	0	0	0	0	0	3.15109	0	0	0	0	0	0	0	0	0	0
ASV1780	2.31133	0	0	0	0	0	0	0	0	0	0	0	0	0	0	0	0	0	0	0	0	0	0	0	0	0	0	0	0	0
ASV1781	2.31133	0	0	0	0	0	0	0	0	0	0	0	0	0	0	0	0	0	0	0	0	0	0	0	0	0	0	0	0	0
ASV1782	2.31133	0	0	0	0	0	0	0	0	0	0	0	0	0	0	0	0	0	0	0	0	0	0	0	0	0	0	0	0	0
ASV1783	2.31133	0	0	0	0	0	0	0	0	0	0	0	0	0	0	0	0	0	0	0	0	0	0	0	0	0	0	0	0	0
ASV1784	0	1.08423	0	0	0	0	0	0	0	0	0	0	0	0	0	0	0	0	0	0	0	0	0	0	0	0	0	0	0	0
ASV1785	0	1.08423	0	0	0	0	0	0	0	0	0	0	0	0	0	0	0	0	0	0	0	0	0	0	0	0	0	0	0	0
ASV1786	0	1.08423	0	0	0	0	0	0	0	0	0	0	0	0	0	0	0	0	0	0	0	0	0	0	0	0	0	0	0	0
ASV1787	0	1.08423	0	0	0	0	0	0	0	0	0	0	0	0	0	0	0	0	0	0	0	0	0	0	0	0	0	0	0	0
ASV1788	0	1.08423	0	0	0	0	0	0	0	0	0	0	0	0	0	0	0	0	0	0	0	0	0	0	0	0	0	0	0	0
ASV1789	0	1.08423	0	0	0	0	0	0	0	0	0	0	0	0	0	0	0	0	0	0	0	0	0	0	0	0	0	0	0	0
ASV179	18.8759	21.6846	0	0	0	0	17.8098	58.3371	0	0	0	0	0	31.1968	0	0	0	0	0	9.86429	0	0	0	0	0	7.07091	0	0	0	0
ASV1790	0	0	0	4.90223	0	0	0	0	0	0	0	0	0	0	0	0	0	0	0	0	0	0	0	0	0	0	0	0	0	0
ASV1791	0	0	0	4.90223	0	0	0	0	0	0	0	0	0	0	0	0	0	0	0	0	0	0	0	0	0	0	0	0	0	0
ASV1792	0	0	0	4.90223	0	0	0	0	0	0	0	0	0	0	0	0	0	0	0	0	0	0	0	0	0	0	0	0	0	0
ASV1793	0	0	0	4.90223	0	0	0	0	0	0	0	0	0	0	0	0	0	0	0	0	0	0	0	0	0	0	0	0	0	0
ASV1794	0	0	0	0	5.19041	0	0	0	0	0	0	0	0	0	0	0	0	0	0	0	0	0	0	0	0	0	0	0	0	0
ASV1795	0	0	0	0	5.19041	0	0	0	0	0	0	0	0	0	0	0	0	0	0	0	0	0	0	0	0	0	0	0	0	0
ASV1796	0	0	0	0	5.19041	0	0	0	0	0	0	0	0	0	0	0	0	0	0	0	0	0	0	0	0	0	0	0	0	0
ASV1797	0	0	0	0	5.19041	0	0	0	0	0	0	0	0	0	0	0	0	0	0	0	0	0	0	0	0	0	0	0	0	0
ASV1798	0	0	0	0	5.19041	0	0	0	0	0	0	0	0	0	0	0	0	0	0	0	0	0	0	0	0	0	0	0	0	0
ASV1799	0	0	0	0	0	3.88598	0	0	0	0	0	0	0	0	0	0	0	0	0	0	0	0	0	0	0	0	0	0	0	0
ASV18	0	10.4809	0	52.2905	14.7062	0	0	129.069	0	0	0	0	0	273.521	0	38	622.156	0	0	136.867	0	70.7463	449.575	0	0	59.7492	0	0	0	0.844267
ASV180	21.5724	14.095	0	0	19.0315	0	20.3541	40.3237	0	0	115.161	0	0	0	0	0	103.051	0	0	0	7.97398	0	59.367	0	0	0	16.9766	0	25.1471	15.1968
ASV1800	0	0	0	0	0	3.88598	0	0	0	0	0	0	0	0	0	0	0	0	0	0	0	0	0	0	0	0	0	0	0	0
ASV1801	0	0	0	0	0	3.88598	0	0	0	0	0	0	0	0	0	0	0	0	0	0	0	0	0	0	0	0	0	0	0	0
ASV1802	0	0	0	0	0	0	3.05311	0	0	0	0	0	0	0	0	0	0	0	0	0	0	0	0	0	0	0	0	0	0	0
ASV1803	0	0	0	0	0	0	3.05311	0	0	0	0	0	0	0	0	0	0	0	0	0	0	0	0	0	0	0	0	0	0	0
ASV1804	0	0	0	0	0	0	3.05311	0	0	0	0	0	0	0	0	0	0	0	0	0	0	0	0	0	0	0	0	0	0	0
ASV1805	0	0	0	0	0	0	0	0.991566	0	0	0	0	0	0	0	0	0	0	0	0	0	0	0	0	0	0	0	0	0	0
ASV1806	0	0	0	0	0	0	0	0.991566	0	0	0	0	0	0	0	0	0	0	0	0	0	0	0	0	0	0	0	0	0	0
ASV1807	0	0	0	0	0	0	0	0	0	0	0	4.47519	0	0	0	0	0	0	0	0	0	0	0	0	0	0	0	0	0	0
ASV1808	0	0	0	0	0	0	0	0	0	0	0	0	5.11097	0	0	0	0	0	0	0	0	0	0	0	0	0	0	0	0	0
ASV1809	0	0	0	0	0	0	0	0	0	0	0	0	0	0	0	6	0	0	0	0	0	0	0	0	0	0	0	0	0	0
ASV181	0	0	181.561	0	39.7931	43.3934	0	0	70.3687	0	9.71237	0	0	0	15.172	0	45.2652	22.1237	0	0	0	0	43.2284	0	0	0	0	0	67.8074	40.5248
ASV1810	0	0	0	0	0	0	0	0	0	0	0	0	0	0	0	0	0	3.01687	0	0	0	0	0	0	0	0	0	0	0	0
ASV1811	0	0	0	0	0	0	0	0	0	0	0	0	0	0	0	0	0	0	3.55683	0	0	0	0	0	0	0	0	0	0	0
ASV1812	0	0	0	0	0	0	0	0	0	0	0	0	0	0	0	0	0	0	0	0.822024	0	0	0	0	0	0	0	0	0	0
ASV1813	0	0	0	0	0	0	0	0	0	0	0	0	0	0	0	0	0	0	0	0.822024	0	0	0	0	0	0	0	0	0	0
ASV1814	0	0	0	0	0	0	0	0	0	0	0	0	0	0	0	0	0	0	0	0	3.41742	0	0	0	0	0	0	0	0	0
ASV1815	0	0	0	0	0	0	0	0	0	0	0	0	0	0	0	0	0	0	0	0	0	3.19156	0	0	0	0	0	0	0	0
ASV1816	0	0	0	0	0	0	0	0	0	0	0	0	0	0	0	0	0	0	0	0	0	0	3.45827	0	0	0	0	0	0	0
ASV1817	0	0	0	0	0	0	0	0	0	0	0	0	0	0	0	0	0	0	0	0	0	0	0	0	3.8075	0	0	0	0	0
ASV1818	0	0	0	0	0	0	0	0	0	0	0	0	0	0	0	0	0	0	0	0	0	0	0	0	0	1.06064	0	0	0	0
ASV1819	0	0	0	0	0	0	0	0	0	0	0	0	0	0	0	0	0	0	0	0	0	0	0	0	0	0	4.07438	0	0	0
ASV182	166.416	83.4857	0	0	0	0	0	0	0	0	0	30.5805	0	0	0	0	0	0	0	0	0	0	0	0	0	0	0	0	0	0
ASV1820	0	0	0	0	0	0	0	0	0	0	0	0	0	0	0	0	0	0	0	0	0	0	0	0	0	0	4.07438	0	0	0
ASV1821	0	0	0	0	0	0	0	0	0	0	0	0	0	0	0	0	0	0	0	0	0	0	0	0	0	0	0	0	2.69433	0
ASV1822	0	0	0	0	0	0	0	0	0	0	0	0	0	0	0	0	0	0	0	0	0	0	0	0	0	0	0	0	0	2.5328
ASV1823	1.92611	0	0	0	0	0	0	0	0	0	0	0	0	0	0	0	0	0	0	0	0	0	0	0	0	0	0	0	0	0
ASV1824	1.92611	0	0	0	0	0	0	0	0	0	0	0	0	0	0	0	0	0	0	0	0	0	0	0	0	0	0	0	0	0
ASV1825	1.92611	0	0	0	0	0	0	0	0	0	0	0	0	0	0	0	0	0	0	0	0	0	0	0	0	0	0	0	0	0
ASV1826	1.92611	0	0	0	0	0	0	0	0	0	0	0	0	0	0	0	0	0	0	0	0	0	0	0	0	0	0	0	0	0
ASV1827	1.92611	0	0	0	0	0	0	0	0	0	0	0	0	0	0	0	0	0	0	0	0	0	0	0	0	0	0	0	0	0
ASV1828	1.92611	0	0	0	0	0	0	0	0	0	0	0	0	0	0	0	0	0	0	0	0	0	0	0	0	0	0	0	0	0
ASV1829	1.92611	0	0	0	0	0	0	0	0	0	0	0	0	0	0	0	0	0	0	0	0	0	0	0	0	0	0	0	0	0
ASV183	95.5349	48.6096	0	0	0	0	0	0	0	0	43.7057	32.8181	0	0	0	0	39.4867	20.1125	0	0	0	0	55.9087	0	0	0	0	0	27.3924	16.0411
ASV1830	1.92611	0	0	0	0	0	0	0	0	0	0	0	0	0	0	0	0	0	0	0	0	0	0	0	0	0	0	0	0	0
ASV1831	1.92611	0	0	0	0	0	0	0	0	0	0	0	0	0	0	0	0	0	0	0	0	0	0	0	0	0	0	0	0	0
ASV1832	0	0.903525	0	0	0	0	0	0	0	0	0	0	0	0	0	0	0	0	0	0	0	0	0	0	0	0	0	0	0	0
ASV1833	0	0.903525	0	0	0	0	0	0	0	0	0	0	0	0	0	0	0	0	0	0	0	0	0	0	0	0	0	0	0	0
ASV1834	0	0.903525	0	0	0	0	0	0	0	0	0	0	0	0	0	0	0	0	0	0	0	0	0	0	0	0	0	0	0	0
ASV1835	0	0.903525	0	0	0	0	0	0	0	0	0	0	0	0	0	0	0	0	0	0	0	0	0	0	0	0	0	0	0	0
ASV1836	0	0.903525	0	0	0	0	0	0	0	0	0	0	0	0	0	0	0	0	0	0	0	0	0	0	0	0	0	0	0	0
ASV1837	0	0.903525	0	0	0	0	0	0	0	0	0	0	0	0	0	0	0	0	0	0	0	0	0	0	0	0	0	0	0	0
ASV1838	0	0.903525	0	0	0	0	0	0	0	0	0	0	0	0	0	0	0	0	0	0	0	0	0	0	0	0	0	0	0	0
ASV1839	0	0.903525	0	0	0	0	0	0	0	0	0	0	0	0	0	0	0	0	0	0	0	0	0	0	0	0	0	0	0	0
ASV184	17.7202	29.997	0	0	0	31.0878	0	54.8666	0	27.7833	0	0	0	3.40528	0	37	0	0	0	1.64405	0	51.5969	0	0	0	10.076	0	0	2.69433	0
ASV1840	0	0.903525	0	0	0	0	0	0	0	0	0	0	0	0	0	0	0	0	0	0	0	0	0	0	0	0	0	0	0	0
ASV1841	0	0.903525	0	0	0	0	0	0	0	0	0	0	0	0	0	0	0	0	0	0	0	0	0	0	0	0	0	0	0	0
ASV1842	0	0.903525	0	0	0	0	0	0	0	0	0	0	0	0	0	0	0	0	0	0	0	0	0	0	0	0	0	0	0	0
ASV1843	0	0.903525	0	0	0	0	0	0	0	0	0	0	0	0	0	0	0	0	0	0	0	0	0	0	0	0	0	0	0	0
ASV1844	0	0	4.38553	0	0	0	0	0	0	0	0	0	0	0	0	0	0	0	0	0	0	0	0	0	0	0	0	0	0	0
ASV1845	0	0	0	4.08519	0	0	0	0	0	0	0	0	0	0	0	0	0	0	0	0	0	0	0	0	0	0	0	0	0	0
ASV1846	0	0	0	4.08519	0	0	0	0	0	0	0	0	0	0	0	0	0	0	0	0	0	0	0	0	0	0	0	0	0	0
ASV1847	0	0	0	4.08519	0	0	0	0	0	0	0	0	0	0	0	0	0	0	0	0	0	0	0	0	0	0	0	0	0	0
ASV1848	0	0	0	4.08519	0	0	0	0	0	0	0	0	0	0	0	0	0	0	0	0	0	0	0	0	0	0	0	0	0	0
ASV1849	0	0	0	0	4.32534	0	0	0	0	0	0	0	0	0	0	0	0	0	0	0	0	0	0	0	0	0	0	0	0	0
ASV185	0	4.15621	0	0	0	0	0	39.6626	0	4.63056	0	0	0	30.0983	0	0	13.4832	0	0	11.3713	0	30.8518	17.8677	0	0	11.1367	0	0	17.9622	18.1517
ASV1850	0	0	0	0	4.32534	0	0	0	0	0	0	0	0	0	0	0	0	0	0	0	0	0	0	0	0	0	0	0	0	0
ASV1851	0	0	0	0	4.32534	0	0	0	0	0	0	0	0	0	0	0	0	0	0	0	0	0	0	0	0	0	0	0	0	0
ASV1852	0	0	0	0	4.32534	0	0	0	0	0	0	0	0	0	0	0	0	0	0	0	0	0	0	0	0	0	0	0	0	0
ASV1853	0	0	0	0	4.32534	0	0	0	0	0	0	0	0	0	0	0	0	0	0	0	0	0	0	0	0	0	0	0	0	0
ASV1854	0	0	0	0	4.32534	0	0	0	0	0	0	0	0	0	0	0	0	0	0	0	0	0	0	0	0	0	0	0	0	0
ASV1855	0	0	0	0	0	0	2.54426	0	0	0	0	0	0	0	0	0	0	0	0	0	0	0	0	0	0	0	0	0	0	0
ASV1856	0	0	0	0	0	0	2.54426	0	0	0	0	0	0	0	0	0	0	0	0	0	0	0	0	0	0	0	0	0	0	0
ASV1857	0	0	0	0	0	0	0	0.826305	0	0	0	0	0	0	0	0	0	0	0	0	0	0	0	0	0	0	0	0	0	0
ASV1858	0	0	0	0	0	0	0	0.826305	0	0	0	0	0	0	0	0	0	0	0	0	0	0	0	0	0	0	0	0	0	0
ASV1859	0	0	0	0	0	0	0	0.826305	0	0	0	0	0	0	0	0	0	0	0	0	0	0	0	0	0	0	0	0	0	0
ASV186	0	0	0	0	0	0	0	44.4552	52.9835	0	0	0	0	20.3218	12.6433	0	0	0	0	11.9194	15.948	0	0	0	0	15.2025	13.5813	21.9185	0	0
ASV1860	0	0	0	0	0	0	0	0.826305	0	0	0	0	0	0	0	0	0	0	0	0	0	0	0	0	0	0	0	0	0	0
ASV1861	0	0	0	0	0	0	0	0.826305	0	0	0	0	0	0	0	0	0	0	0	0	0	0	0	0	0	0	0	0	0	0
ASV1862	0	0	0	0	0	0	0	0	0	2.57253	0	0	0	0	0	0	0	0	0	0	0	0	0	0	0	0	0	0	0	0
ASV1863	0	0	0	0	0	0	0	0	0	0	3.4687	0	0	0	0	0	0	0	0	0	0	0	0	0	0	0	0	0	0	0
ASV1864	0	0	0	0	0	0	0	0	0	0	3.4687	0	0	0	0	0	0	0	0	0	0	0	0	0	0	0	0	0	0	0
ASV1865	0	0	0	0	0	0	0	0	0	0	0	3.72933	0	0	0	0	0	0	0	0	0	0	0	0	0	0	0	0	0	0
ASV1866	0	0	0	0	0	0	0	0	0	0	0	3.72933	0	0	0	0	0	0	0	0	0	0	0	0	0	0	0	0	0	0
ASV1867	0	0	0	0	0	0	0	0	0	0	0	3.72933	0	0	0	0	0	0	0	0	0	0	0	0	0	0	0	0	0	0
ASV1868	0	0	0	0	0	0	0	0	0	0	0	0	0	0.549239	0	0	0	0	0	0	0	0	0	0	0	0	0	0	0	0
ASV1869	0	0	0	0	0	0	0	0	0	0	0	0	0	0.549239	0	0	0	0	0	0	0	0	0	0	0	0	0	0	0	0
ASV187	0	0	0	0	0	0	36.1284	1.65261	0	17.4932	0	0	0	2.41665	0	55	0	0	0	30.5519	79.1702	0	0	54.6294	0	19.2682	22.4091	35.1524	0	0
ASV1870	0	0	0	0	0	0	0	0	0	0	0	0	0	0.549239	0	0	0	0	0	0	0	0	0	0	0	0	0	0	0	0
ASV1871	0	0	0	0	0	0	0	0	0	0	0	0	0	0.549239	0	0	0	0	0	0	0	0	0	0	0	0	0	0	0	0
ASV1872	0	0	0	0	0	0	0	0	0	0	0	0	0	0	3.16084	0	0	0	0	0	0	0	0	0	0	0	0	0	0	0
ASV1873	0	0	0	0	0	0	0	0	0	0	0	0	0	0	0	5	0	0	0	0	0	0	0	0	0	0	0	0	0	0
ASV1874	0	0	0	0	0	0	0	0	0	0	0	0	0	0	0	0	0	0	0	0.68502	0	0	0	0	0	0	0	0	0	0
ASV1875	0	0	0	0	0	0	0	0	0	0	0	0	0	0	0	0	0	0	0	0.68502	0	0	0	0	0	0	0	0	0	0
ASV1876	0	0	0	0	0	0	0	0	0	0	0	0	0	0	0	0	0	0	0	0.68502	0	0	0	0	0	0	0	0	0	0
ASV1877	0	0	0	0	0	0	0	0	0	0	0	0	0	0	0	0	0	0	0	0	0	2.65963	0	0	0	0	0	0	0	0
ASV1878	0	0	0	0	0	0	0	0	0	0	0	0	0	0	0	0	0	0	0	0	0	2.65963	0	0	0	0	0	0	0	0
ASV1879	0	0	0	0	0	0	0	0	0	0	0	0	0	0	0	0	0	0	0	0	0	2.65963	0	0	0	0	0	0	0	0
ASV188	29.2768	26.0215	42.9782	8.17039	0	22.0206	0	0	0	0	0	0	0	10.8749	0	0	0	4.02249	0	25.7568	0	0	0	2.34965	9.51874	26.5159	25.1253	0	11.2264	10.1312
ASV1880	0	0	0	0	0	0	0	0	0	0	0	0	0	0	0	0	0	0	0	0	0	2.65963	0	0	0	0	0	0	0	0
ASV1881	0	0	0	0	0	0	0	0	0	0	0	0	0	0	0	0	0	0	0	0	0	2.65963	0	0	0	0	0	0	0	0
ASV1882	0	0	0	0	0	0	0	0	0	0	0	0	0	0	0	0	0	0	0	0	0	0	0	2.93706	0	0	0	0	0	0
ASV1883	0	0	0	0	0	0	0	0	0	0	0	0	0	0	0	0	0	0	0	0	0	0	0	0	3.17291	0	0	0	0	0
ASV1884	0	0	0	0	0	0	0	0	0	0	0	0	0	0	0	0	0	0	0	0	0	0	0	0	3.17291	0	0	0	0	0
ASV1885	0	0	0	0	0	0	0	0	0	0	0	0	0	0	0	0	0	0	0	0	0	0	0	0	0	0.883864	0	0	0	0
ASV1886	0	0	0	0	0	0	0	0	0	0	0	0	0	0	0	0	0	0	0	0	0	0	0	0	0	0.883864	0	0	0	0
ASV1887	0	0	0	0	0	0	0	0	0	0	0	0	0	0	0	0	0	0	0	0	0	0	0	0	0	0.883864	0	0	0	0
ASV1888	0	0	0	0	0	0	0	0	0	0	0	0	0	0	0	0	0	0	0	0	0	0	0	0	0	0	3.39531	0	0	0
ASV1889	0	0	0	0	0	0	0	0	0	0	0	0	0	0	0	0	0	0	0	0	0	0	0	0	0	0	0	0	0	2.11067
ASV189	5.00788	6.86679	0	3.26816	7.78561	0	16.2832	34.209	0	7.71759	6.93741	0	7.66645	14.2802	0	14	6.74162	6.03374	9.48487	32.607	0	7.9789	9.79844	2.34965	0	9.7225	0	0	0	2.11067
ASV1890	0	0	0	0	0	0	0	0	0	0	0	0	0	0	0	0	0	0	0	0	0	0	0	0	0	0	0	0	0	2.11067
ASV1891	1.54089	0	0	0	0	0	0	0	0	0	0	0	0	0	0	0	0	0	0	0	0	0	0	0	0	0	0	0	0	0
ASV1892	1.54089	0	0	0	0	0	0	0	0	0	0	0	0	0	0	0	0	0	0	0	0	0	0	0	0	0	0	0	0	0
ASV1893	1.54089	0	0	0	0	0	0	0	0	0	0	0	0	0	0	0	0	0	0	0	0	0	0	0	0	0	0	0	0	0
ASV1894	0	0.72282	0	0	0	0	0	0	0	0	0	0	0	0	0	0	0	0	0	0	0	0	0	0	0	0	0	0	0	0
ASV1895	0	0.72282	0	0	0	0	0	0	0	0	0	0	0	0	0	0	0	0	0	0	0	0	0	0	0	0	0	0	0	0
ASV1896	0	0.72282	0	0	0	0	0	0	0	0	0	0	0	0	0	0	0	0	0	0	0	0	0	0	0	0	0	0	0	0
ASV1897	0	0.72282	0	0	0	0	0	0	0	0	0	0	0	0	0	0	0	0	0	0	0	0	0	0	0	0	0	0	0	0
ASV1898	0	0.72282	0	0	0	0	0	0	0	0	0	0	0	0	0	0	0	0	0	0	0	0	0	0	0	0	0	0	0	0
ASV1899	0	0.72282	0	0	0	0	0	0	0	0	0	0	0	0	0	0	0	0	0	0	0	0	0	0	0	0	0	0	0	0
ASV19	0	7.4089	55.2577	0	0	6.47663	0	7.10622	0.827867	0	0	19.3925	96.2565	17.9052	28.4475	0	0	0	19.5625	329.769	22.2132	0	0	0	155.473	464.735	0	0	0	0
ASV190	82.8226	40.8393	0	0	0	0	0	0	0	0	0	0	0	0	0	11	0	6.53655	0	0	0	12.2343	13.8331	122.769	0	4.77286	0	0	17.9622	19.8403
ASV1900	0	0.72282	0	0	0	0	0	0	0	0	0	0	0	0	0	0	0	0	0	0	0	0	0	0	0	0	0	0	0	0
ASV1901	0	0.72282	0	0	0	0	0	0	0	0	0	0	0	0	0	0	0	0	0	0	0	0	0	0	0	0	0	0	0	0
ASV1902	0	0.72282	0	0	0	0	0	0	0	0	0	0	0	0	0	0	0	0	0	0	0	0	0	0	0	0	0	0	0	0
ASV1903	0	0	0	3.26816	0	0	0	0	0	0	0	0	0	0	0	0	0	0	0	0	0	0	0	0	0	0	0	0	0	0
ASV1904	0	0	0	3.26816	0	0	0	0	0	0	0	0	0	0	0	0	0	0	0	0	0	0	0	0	0	0	0	0	0	0
ASV1905	0	0	0	3.26816	0	0	0	0	0	0	0	0	0	0	0	0	0	0	0	0	0	0	0	0	0	0	0	0	0	0
ASV1906	0	0	0	3.26816	0	0	0	0	0	0	0	0	0	0	0	0	0	0	0	0	0	0	0	0	0	0	0	0	0	0
ASV1907	0	0	0	3.26816	0	0	0	0	0	0	0	0	0	0	0	0	0	0	0	0	0	0	0	0	0	0	0	0	0	0
ASV1908	0	0	0	3.26816	0	0	0	0	0	0	0	0	0	0	0	0	0	0	0	0	0	0	0	0	0	0	0	0	0	0
ASV1909	0	0	0	3.26816	0	0	0	0	0	0	0	0	0	0	0	0	0	0	0	0	0	0	0	0	0	0	0	0	0	0
ASV191	85.5192	64.5117	0	0	0	66.0617	0	0	0	0	0	17.1549	0	0	0	0	0	13.5759	0	0	0	0	0	0	0	0	0	0	17.5132	24.9059
ASV1910	0	0	0	3.26816	0	0	0	0	0	0	0	0	0	0	0	0	0	0	0	0	0	0	0	0	0	0	0	0	0	0
ASV1911	0	0	0	0	3.46027	0	0	0	0	0	0	0	0	0	0	0	0	0	0	0	0	0	0	0	0	0	0	0	0	0
ASV1912	0	0	0	0	3.46027	0	0	0	0	0	0	0	0	0	0	0	0	0	0	0	0	0	0	0	0	0	0	0	0	0
ASV1913	0	0	0	0	3.46027	0	0	0	0	0	0	0	0	0	0	0	0	0	0	0	0	0	0	0	0	0	0	0	0	0
ASV1914	0	0	0	0	3.46027	0	0	0	0	0	0	0	0	0	0	0	0	0	0	0	0	0	0	0	0	0	0	0	0	0
ASV1915	0	0	0	0	0	2.59065	0	0	0	0	0	0	0	0	0	0	0	0	0	0	0	0	0	0	0	0	0	0	0	0
ASV1916	0	0	0	0	0	2.59065	0	0	0	0	0	0	0	0	0	0	0	0	0	0	0	0	0	0	0	0	0	0	0	0
ASV1917	0	0	0	0	0	2.59065	0	0	0	0	0	0	0	0	0	0	0	0	0	0	0	0	0	0	0	0	0	0	0	0
ASV1918	0	0	0	0	0	2.59065	0	0	0	0	0	0	0	0	0	0	0	0	0	0	0	0	0	0	0	0	0	0	0	0
ASV1919	0	0	0	0	0	0	2.03541	0	0	0	0	0	0	0	0	0	0	0	0	0	0	0	0	0	0	0	0	0	0	0
ASV192	8.86009	7.95102	0	0	31.1425	0	0	0	0	0	25.6684	64.8903	0	3.18559	0	0	21.188	50.2811	0	34.662	0	14.894	16.1386	11.1608	0	18.0308	0	0	8.53206	0
ASV1920	0	0	0	0	0	0	2.03541	0	0	0	0	0	0	0	0	0	0	0	0	0	0	0	0	0	0	0	0	0	0	0
ASV1921	0	0	0	0	0	0	2.03541	0	0	0	0	0	0	0	0	0	0	0	0	0	0	0	0	0	0	0	0	0	0	0
ASV1922	0	0	0	0	0	0	2.03541	0	0	0	0	0	0	0	0	0	0	0	0	0	0	0	0	0	0	0	0	0	0	0
ASV1923	0	0	0	0	0	0	2.03541	0	0	0	0	0	0	0	0	0	0	0	0	0	0	0	0	0	0	0	0	0	0	0
ASV1924	0	0	0	0	0	0	0	0.330522	0	0	0	0	0	0	0	0	0	0	0	0	0	0	0	1.17483	0	0	0	0	0	0
ASV1925	0	0	0	0	0	0	0	0	0	0.514506	0	0	0	0	0	0	0	0	0	0	0	1.59578	0	0	0	0	0	0	0	0
ASV1926	0	0	0	0	0	0	0	0	0	0	0	0	3.40731	0	0	0	0	0	0	0	0	0	0	0	0	0	0	0	0	0
ASV1927	0	0	0	0	0	0	0	0	0	0	0	0	0	0.439391	0	0	0	0	0	0	0	0	0	0	0	0	0	0	0	0
ASV1928	0	0	0	0	0	0	0	0	0	0	0	0	0	0.439391	0	0	0	0	0	0	0	0	0	0	0	0	0	0	0	0
ASV1929	0	0	0	0	0	0	0	0	0	0	0	0	0	0.439391	0	0	0	0	0	0	0	0	0	0	0	0	0	0	0	0
ASV193	20.802	20.7811	21.0505	165.859	0	14.8963	106.35	0	0	0	0	0	11.0738	0	0	0	0	0	0	0	0	0	12.6803	0	19.0375	0	0	1.65423	36.3735	14.7747
ASV1930	0	0	0	0	0	0	0	0	0	0	0	0	0	0.439391	0	0	0	0	0	0	0	0	0	0	0	0	0	0	0	0
ASV1931	0	0	0	0	0	0	0	0	0	0	0	0	0	0	0	0	3.85236	0	0	0	0	0	0	0	0	0	0	0	0	0
ASV1932	0	0	0	0	0	0	0	0	0	0	0	0	0	0	0	0	0	0	0	0.548016	0	0	0	0	0	0	0	0	0	0
ASV1933	0	0	0	0	0	0	0	0	0	0	0	0	0	0	0	0	0	0	0	0.548016	0	0	0	0	0	0	0	0	0	0
ASV1934	0	0	0	0	0	0	0	0	0	0	0	0	0	0	0	0	0	0	0	0.548016	0	0	0	0	0	0	0	0	0	0
ASV1935	0	0	0	0	0	0	0	0	0	0	0	0	0	0	0	0	0	0	0	0.548016	0	0	0	0	0	0	0	0	0	0
ASV1936	0	0	0	0	0	0	0	0	0	0	0	0	0	0	0	0	0	0	0	0.548016	0	0	0	0	0	0	0	0	0	0
ASV1937	0	0	0	0	0	0	0	0	0	0	0	0	0	0	0	0	0	0	0	0.548016	0	0	0	0	0	0	0	0	0	0
ASV1938	0	0	0	0	0	0	0	0	0	0	0	0	0	0	0	0	0	0	0	0	0	0	2.30551	0	0	0	0	0	0	0
ASV1939	0	0	0	0	0	0	0	0	0	0	0	0	0	0	0	0	0	0	0	0	0	0	0	0	2.53833	0	0	0	0	0
ASV194	0	0	0	0	0	0	0	0	0	0	0	0	0	0	13.9077	0	0	0	0	0	127.014	0	0	0	0	0	116.799	153.843	0	0
ASV1940	0	0	0	0	0	0	0	0	0	0	0	0	0	0	0	0	0	0	0	0	0	0	0	0	2.53833	0	0	0	0	0
ASV1941	0	0	0	0	0	0	0	0	0	0	0	0	0	0	0	0	0	0	0	0	0	0	0	0	2.53833	0	0	0	0	0
ASV1942	0	0	0	0	0	0	0	0	0	0	0	0	0	0	0	0	0	0	0	0	0	0	0	0	0	0.707091	0	0	0	0
ASV1943	0	0	0	0	0	0	0	0	0	0	0	0	0	0	0	0	0	0	0	0	0	0	0	0	0	0.707091	0	0	0	0
ASV1944	0	0	0	0	0	0	0	0	0	0	0	0	0	0	0	0	0	0	0	0	0	0	0	0	0	0.707091	0	0	0	0
ASV1945	0	0	0	0	0	0	0	0	0	0	0	0	0	0	0	0	0	0	0	0	0	0	0	0	0	0	2.71625	0	0	0
ASV1946	0	0	0	0	0	0	0	0	0	0	0	0	0	0	0	0	0	0	0	0	0	0	0	0	0	0	2.71625	0	0	0
ASV1947	0	0	0	0	0	0	0	0	0	0	0	0	0	0	0	0	0	0	0	0	0	0	0	0	0	0	0	0	1.79622	0
ASV1948	0	0	0	0	0	0	0	0	0	0	0	0	0	0	0	0	0	0	0	0	0	0	0	0	0	0	0	0	0	1.68853
ASV1949	1.15566	0	0	0	0	0	0	0	0	0	0	0	0	0	0	0	0	0	0	0	0	0	0	0	0	0	0	0	0	0
ASV195	0	0	0	0	0	0	0	53.7098	0	0	0	0	0	11.4242	0	0	0	0	0	47.1294	0	0	0	0	0	0	0	0	0	0
ASV1950	1.15566	0	0	0	0	0	0	0	0	0	0	0	0	0	0	0	0	0	0	0	0	0	0	0	0	0	0	0	0	0
ASV1951	1.15566	0	0	0	0	0	0	0	0	0	0	0	0	0	0	0	0	0	0	0	0	0	0	0	0	0	0	0	0	0
ASV1952	0	0.542115	0	0	0	0	0	0	0	0	0	0	0	0	0	0	0	0	0	0	0	0	0	0	0	0	0	0	0	0
ASV1953	0	0.542115	0	0	0	0	0	0	0	0	0	0	0	0	0	0	0	0	0	0	0	0	0	0	0	0	0	0	0	0
ASV1954	0	0.542115	0	0	0	0	0	0	0	0	0	0	0	0	0	0	0	0	0	0	0	0	0	0	0	0	0	0	0	0
ASV1955	0	0.542115	0	0	0	0	0	0	0	0	0	0	0	0	0	0	0	0	0	0	0	0	0	0	0	0	0	0	0	0
ASV1956	0	0.542115	0	0	0	0	0	0	0	0	0	0	0	0	0	0	0	0	0	0	0	0	0	0	0	0	0	0	0	0
ASV1957	0	0.542115	0	0	0	0	0	0	0	0	0	0	0	0	0	0	0	0	0	0	0	0	0	0	0	0	0	0	0	0
ASV1958	0	0.542115	0	0	0	0	0	0	0	0	0	0	0	0	0	0	0	0	0	0	0	0	0	0	0	0	0	0	0	0
ASV1959	0	0.542115	0	0	0	0	0	0	0	0	0	0	0	0	0	0	0	0	0	0	0	0	0	0	0	0	0	0	0	0
ASV196	0	0	0	0	0	0	0	0	0	0	0	69.3655	0	0	0	0	0	119.166	0	0	0	0	0	40.5315	0	0	0	0	61.0716	99.2014
ASV1960	0	0.542115	0	0	0	0	0	0	0	0	0	0	0	0	0	0	0	0	0	0	0	0	0	0	0	0	0	0	0	0
ASV1961	0	0	2.63132	0	0	0	0	0	0	0	0	0	0	0	0	0	0	0	0	0	0	0	0	0	0	0	0	0	0	0
ASV1962	0	0	0	0	2.5952	0	0	0	0	0	0	0	0	0	0	0	0	0	0	0	0	0	0	0	0	0	0	0	0	0
ASV1963	0	0	0	0	0	1.94299	0	0	0	0	0	0	0	0	0	0	0	0	0	0	0	0	0	0	0	0	0	0	0	0
ASV1964	0	0	0	0	0	1.94299	0	0	0	0	0	0	0	0	0	0	0	0	0	0	0	0	0	0	0	0	0	0	0	0
ASV1965	0	0	0	0	0	1.94299	0	0	0	0	0	0	0	0	0	0	0	0	0	0	0	0	0	0	0	0	0	0	0	0
ASV1966	0	0	0	0	0	0	1.52655	0	0	0	0	0	0	0	0	0	0	0	0	0	0	0	0	0	0	0	0	0	0	0
ASV1967	0	0	0	0	0	0	1.52655	0	0	0	0	0	0	0	0	0	0	0	0	0	0	0	0	0	0	0	0	0	0	0
ASV1968	0	0	0	0	0	0	1.52655	0	0	0	0	0	0	0	0	0	0	0	0	0	0	0	0	0	0	0	0	0	0	0
ASV1969	0	0	0	0	0	0	1.52655	0	0	0	0	0	0	0	0	0	0	0	0	0	0	0	0	0	0	0	0	0	0	0
ASV197	0	26.7443	172.79	51.4734	18.1664	22.0206	0	11.8988	0	0	4.16245	0	0	0	0	0	0	0	0	0	6.26527	0	0	0	17.1337	0	25.8044	19.8508	14.3698	21.1067
ASV1970	0	0	0	0	0	0	1.52655	0	0	0	0	0	0	0	0	0	0	0	0	0	0	0	0	0	0	0	0	0	0	0
ASV1971	0	0	0	0	0	0	1.52655	0	0	0	0	0	0	0	0	0	0	0	0	0	0	0	0	0	0	0	0	0	0	0
ASV1972	0	0	0	0	0	0	1.52655	0	0	0	0	0	0	0	0	0	0	0	0	0	0	0	0	0	0	0	0	0	0	0
ASV1973	0	0	0	0	0	0	0	0.495783	0	0	0	0	0	0	0	0	0	0	0	0	0	0	0	0	0	0	0	0	0	0
ASV1974	0	0	0	0	0	0	0	0.495783	0	0	0	0	0	0	0	0	0	0	0	0	0	0	0	0	0	0	0	0	0	0
ASV1975	0	0	0	0	0	0	0	0.495783	0	0	0	0	0	0	0	0	0	0	0	0	0	0	0	0	0	0	0	0	0	0
ASV1976	0	0	0	0	0	0	0	0.495783	0	0	0	0	0	0	0	0	0	0	0	0	0	0	0	0	0	0	0	0	0	0
ASV1977	0	0	0	0	0	0	0	0.495783	0	0	0	0	0	0	0	0	0	0	0	0	0	0	0	0	0	0	0	0	0	0
ASV1978	0	0	0	0	0	0	0	0.495783	0	0	0	0	0	0	0	0	0	0	0	0	0	0	0	0	0	0	0	0	0	0
ASV1979	0	0	0	0	0	0	0	0	0	1.54352	0	0	0	0	0	0	0	0	0	0	0	0	0	0	0	0	0	0	0	0
ASV198	20.802	27.1057	0	19.6089	442.915	0	0	0	0	0	0	0	0	0	0	0	0	0	0	0	0	0	0	0	0	0	0	0	0	0
ASV1980	0	0	0	0	0	0	0	0	0	0	0	0	0	0.329543	0	0	0	0	0	0	0	0	0	0	0	0	0	0	0	0
ASV1981	0	0	0	0	0	0	0	0	0	0	0	0	0	0.329543	0	0	0	0	0	0	0	0	0	0	0	0	0	0	0	0
ASV1982	0	0	0	0	0	0	0	0	0	0	0	0	0	0	0	3	0	0	0	0	0	0	0	0	0	0	0	0	0	0
ASV1983	0	0	0	0	0	0	0	0	0	0	0	0	0	0	0	0	0	0	0	0.411012	0	0	0	0	0	0	0	0	0	0
ASV1984	0	0	0	0	0	0	0	0	0	0	0	0	0	0	0	0	0	0	0	0.411012	0	0	0	0	0	0	0	0	0	0
ASV1985	0	0	0	0	0	0	0	0	0	0	0	0	0	0	0	0	0	0	0	0.411012	0	0	0	0	0	0	0	0	0	0
ASV1986	0	0	0	0	0	0	0	0	0	0	0	0	0	0	0	0	0	0	0	0.411012	0	0	0	0	0	0	0	0	0	0
ASV1987	0	0	0	0	0	0	0	0	0	0	0	0	0	0	0	0	0	0	0	0.411012	0	0	0	0	0	0	0	0	0	0
ASV1988	0	0	0	0	0	0	0	0	0	0	0	0	0	0	0	0	0	0	0	0.411012	0	0	0	0	0	0	0	0	0	0
ASV1989	0	0	0	0	0	0	0	0	0	0	0	0	0	0	0	0	0	0	0	0	0	1.59578	0	0	0	0	0	0	0	0
ASV199	2.31133	1.62634	0	31.8645	19.8966	0	4.57966	15.3693	0	0	20.8122	0	0	1.86741	0	10	52.0068	9.55341	0	0.959028	0	52.1288	44.9575	0	32.3637	0	0	0	46.2527	38.4141
ASV1990	0	0	0	0	0	0	0	0	0	0	0	0	0	0	0	0	0	0	0	0	0	1.59578	0	0	0	0	0	0	0	0
ASV1991	0	0	0	0	0	0	0	0	0	0	0	0	0	0	0	0	0	0	0	0	0	0	0	0	1.90375	0	0	0	0	0
ASV1992	0	0	0	0	0	0	0	0	0	0	0	0	0	0	0	0	0	0	0	0	0	0	0	0	0	0.530318	0	0	0	0
ASV1993	0	0	0	0	0	0	0	0	0	0	0	0	0	0	0	0	0	0	0	0	0	0	0	0	0	0.530318	0	0	0	0
ASV1994	0	0	0	0	0	0	0	0	0	0	0	0	0	0	0	0	0	0	0	0	0	0	0	0	0	0.530318	0	0	0	0
ASV1995	0	0	0	0	0	0	0	0	0	0	0	0	0	0	0	0	0	0	0	0	0	0	0	0	0	0.530318	0	0	0	0
ASV1996	0	0	0	0	0	0	0	0	0	0	0	0	0	0	0	0	0	0	0	0	0	0	0	0	0	0.530318	0	0	0	0
ASV1997	0	0	0	0	0	0	0	0	0	0	0	0	0	0	0	0	0	0	0	0	0	0	0	0	0	0.530318	0	0	0	0
ASV1998	0	0	0	0	0	0	0	0	0	0	0	0	0	0	0	0	0	0	0	0	0	0	0	0	0	0	2.03719	0	0	0
ASV1999	0	0	0	0	0	0	0	0	0	0	0	0	0	0	0	0	0	0	0	0	0	0	0	0	0	0	0	1.24067	0	0
ASV2	206.479	883.286	71.0456	160.957	144.466	99.0925	125.686	138.654	0	272.174	21.506	73.0948	110.738	964.463	44.2517	313	207.064	0	18.3769	555.414	153.784	78.7252	277.238	5.28672	40.6133	1858.23	187.421	13.2338	222.283	166.743
ASV20	9.63054	18.7933	47.3637	8.17039	24.2219	16.1916	5.59736	52.3877	108.037	21.6093	13.8748	14.9173	0	91.7229	62.5846	33	52.0068	45.7558	0	285.927	50.6917	38.8307	81.2694	151.553	17.1337	30.2281	63.1528	89.7419	144.596	121.997
ASV200	5.3931	2.34916	5.26264	0	0	45.9841	0	0	0	0	0	15.6632	0	0	207.351	0	0	34.1912	4.74244	0	41.5786	0	2.88189	6.46154	41.2479	0	3.39531	0	11.2264	9.28694
ASV2000	0.770443	0	0	0	0	0	0	0	0	0	0	0	0	0	0	0	0	0	0	0	0	0	0	0	0	0	0	0	0	0
ASV2001	0.770443	0	0	0	0	0	0	0	0	0	0	0	0	0	0	0	0	0	0	0	0	0	0	0	0	0	0	0	0	0
ASV2002	0.770443	0	0	0	0	0	0	0	0	0	0	0	0	0	0	0	0	0	0	0	0	0	0	0	0	0	0	0	0	0
ASV2003	0.770443	0	0	0	0	0	0	0	0	0	0	0	0	0	0	0	0	0	0	0	0	0	0	0	0	0	0	0	0	0
ASV2004	0.770443	0	0	0	0	0	0	0	0	0	0	0	0	0	0	0	0	0	0	0	0	0	0	0	0	0	0	0	0	0
ASV2005	0.770443	0	0	0	0	0	0	0	0	0	0	0	0	0	0	0	0	0	0	0	0	0	0	0	0	0	0	0	0	0
ASV2006	0	0.36141	0	0	0	0	0	0	0	0	0	0	0	0	0	0	0	0	0	0	0	0	0	0	0	0	0	0	0	0
ASV2007	0	0.36141	0	0	0	0	0	0	0	0	0	0	0	0	0	0	0	0	0	0	0	0	0	0	0	0	0	0	0	0
ASV2008	0	0.36141	0	0	0	0	0	0	0	0	0	0	0	0	0	0	0	0	0	0	0	0	0	0	0	0	0	0	0	0
ASV2009	0	0.36141	0	0	0	0	0	0	0	0	0	0	0	0	0	0	0	0	0	0	0	0	0	0	0	0	0	0	0	0
ASV201	17.7202	16.4442	0	0	0	15.5439	24.4249	0	0	0	0	0	0	6.37117	0	0	0	0	0	16.0295	0	0	21.9024	0	0	41.0113	0	0	24.249	10.9755
ASV2010	0	0.36141	0	0	0	0	0	0	0	0	0	0	0	0	0	0	0	0	0	0	0	0	0	0	0	0	0	0	0	0
ASV2011	0	0.36141	0	0	0	0	0	0	0	0	0	0	0	0	0	0	0	0	0	0	0	0	0	0	0	0	0	0	0	0
ASV2012	0	0.36141	0	0	0	0	0	0	0	0	0	0	0	0	0	0	0	0	0	0	0	0	0	0	0	0	0	0	0	0
ASV2013	0	0.36141	0	0	0	0	0	0	0	0	0	0	0	0	0	0	0	0	0	0	0	0	0	0	0	0	0	0	0	0
ASV2014	0	0.36141	0	0	0	0	0	0	0	0	0	0	0	0	0	0	0	0	0	0	0	0	0	0	0	0	0	0	0	0
ASV2015	0	0.36141	0	0	0	0	0	0	0	0	0	0	0	0	0	0	0	0	0	0	0	0	0	0	0	0	0	0	0	0
ASV2016	0	0.36141	0	0	0	0	0	0	0	0	0	0	0	0	0	0	0	0	0	0	0	0	0	0	0	0	0	0	0	0
ASV2017	0	0.36141	0	0	0	0	0	0	0	0	0	0	0	0	0	0	0	0	0	0	0	0	0	0	0	0	0	0	0	0
ASV2018	0	0.36141	0	0	0	0	0	0	0	0	0	0	0	0	0	0	0	0	0	0	0	0	0	0	0	0	0	0	0	0
ASV2019	0	0.36141	0	0	0	0	0	0	0	0	0	0	0	0	0	0	0	0	0	0	0	0	0	0	0	0	0	0	0	0
ASV202	0	0	0	0	0	0	0	87.2578	0	0	0	0	0	10.7651	0	0	0	0	0	12.7414	0	0	0	0	0	2.65159	0	0	0	0
ASV2020	0	0.36141	0	0	0	0	0	0	0	0	0	0	0	0	0	0	0	0	0	0	0	0	0	0	0	0	0	0	0	0
ASV2021	0	0	1.75421	0	0	0	0	0	0	0	0	0	0	0	0	0	0	0	0	0	0	0	0	0	0	0	0	0	0	0
ASV2022	0	0	1.75421	0	0	0	0	0	0	0	0	0	0	0	0	0	0	0	0	0	0	0	0	0	0	0	0	0	0	0
ASV2023	0	0	1.75421	0	0	0	0	0	0	0	0	0	0	0	0	0	0	0	0	0	0	0	0	0	0	0	0	0	0	0
ASV2024	0	0	1.75421	0	0	0	0	0	0	0	0	0	0	0	0	0	0	0	0	0	0	0	0	0	0	0	0	0	0	0
ASV2025	0	0	1.75421	0	0	0	0	0	0	0	0	0	0	0	0	0	0	0	0	0	0	0	0	0	0	0	0	0	0	0
ASV2026	0	0	1.75421	0	0	0	0	0	0	0	0	0	0	0	0	0	0	0	0	0	0	0	0	0	0	0	0	0	0	0
ASV2027	0	0	0	1.63408	0	0	0	0	0	0	0	0	0	0	0	0	0	0	0	0	0	0	0	0	0	0	0	0	0	0
ASV2028	0	0	0	1.63408	0	0	0	0	0	0	0	0	0	0	0	0	0	0	0	0	0	0	0	0	0	0	0	0	0	0
ASV2029	0	0	0	1.63408	0	0	0	0	0	0	0	0	0	0	0	0	0	0	0	0	0	0	0	0	0	0	0	0	0	0
ASV203	12.3271	9.57736	0	0	23.3568	0	0	0	69.1269	0	0	0	0	0	0	0	0	0	0	0	0	0	0	79.8882	0	0	38.7066	54.176	21.1056	33.7707
ASV2030	0	0	0	1.63408	0	0	0	0	0	0	0	0	0	0	0	0	0	0	0	0	0	0	0	0	0	0	0	0	0	0
ASV2031	0	0	0	1.63408	0	0	0	0	0	0	0	0	0	0	0	0	0	0	0	0	0	0	0	0	0	0	0	0	0	0
ASV2032	0	0	0	1.63408	0	0	0	0	0	0	0	0	0	0	0	0	0	0	0	0	0	0	0	0	0	0	0	0	0	0
ASV2033	0	0	0	0	1.73014	0	0	0	0	0	0	0	0	0	0	0	0	0	0	0	0	0	0	0	0	0	0	0	0	0
ASV2034	0	0	0	0	1.73014	0	0	0	0	0	0	0	0	0	0	0	0	0	0	0	0	0	0	0	0	0	0	0	0	0
ASV2035	0	0	0	0	1.73014	0	0	0	0	0	0	0	0	0	0	0	0	0	0	0	0	0	0	0	0	0	0	0	0	0
ASV2036	0	0	0	0	1.73014	0	0	0	0	0	0	0	0	0	0	0	0	0	0	0	0	0	0	0	0	0	0	0	0	0
ASV2037	0	0	0	0	1.73014	0	0	0	0	0	0	0	0	0	0	0	0	0	0	0	0	0	0	0	0	0	0	0	0	0
ASV2038	0	0	0	0	1.73014	0	0	0	0	0	0	0	0	0	0	0	0	0	0	0	0	0	0	0	0	0	0	0	0	0
ASV2039	0	0	0	0	1.73014	0	0	0	0	0	0	0	0	0	0	0	0	0	0	0	0	0	0	0	0	0	0	0	0	0
ASV204	105.936	51.3202	0	13.0726	119.379	6.47663	0	0	0	0	0	0	0	0	0	0	0	0	0	0	0	0	0	0	0	0	0	0	0	0
ASV2040	0	0	0	0	1.73014	0	0	0	0	0	0	0	0	0	0	0	0	0	0	0	0	0	0	0	0	0	0	0	0	0
ASV2041	0	0	0	0	0	1.29533	0	0	0	0	0	0	0	0	0	0	0	0	0	0	0	0	0	0	0	0	0	0	0	0
ASV2042	0	0	0	0	0	0	1.0177	0	0	0	0	0	0	0	0	0	0	0	0	0	0	0	0	0	0	0	0	0	0	0
ASV2043	0	0	0	0	0	0	1.0177	0	0	0	0	0	0	0	0	0	0	0	0	0	0	0	0	0	0	0	0	0	0	0
ASV2044	0	0	0	0	0	0	1.0177	0	0	0	0	0	0	0	0	0	0	0	0	0	0	0	0	0	0	0	0	0	0	0
ASV2045	0	0	0	0	0	0	1.0177	0	0	0	0	0	0	0	0	0	0	0	0	0	0	0	0	0	0	0	0	0	0	0
ASV2046	0	0	0	0	0	0	1.0177	0	0	0	0	0	0	0	0	0	0	0	0	0	0	0	0	0	0	0	0	0	0	0
ASV2047	0	0	0	0	0	0	1.0177	0	0	0	0	0	0	0	0	0	0	0	0	0	0	0	0	0	0	0	0	0	0	0
ASV2048	0	0	0	0	0	0	1.0177	0	0	0	0	0	0	0	0	0	0	0	0	0	0	0	0	0	0	0	0	0	0	0
ASV2049	0	0	0	0	0	0	1.0177	0	0	0	0	0	0	0	0	0	0	0	0	0	0	0	0	0	0	0	0	0	0	0
ASV205	67.799	42.1043	0	26.1452	57.0945	15.5439	0	0	0	0	11.0999	0	0	0	0	0	32.745	0	0	0	0	0	41.4993	0	0	0	0	0	17.9622	11.8197
ASV2050	0	0	0	0	0	0	1.0177	0	0	0	0	0	0	0	0	0	0	0	0	0	0	0	0	0	0	0	0	0	0	0
ASV2051	0	0	0	0	0	0	0	0.330522	0	0	0	0	0	0	0	0	0	0	0	0	0	0	0	0	0	0	0	0	0	0
ASV2052	0	0	0	0	0	0	0	0.330522	0	0	0	0	0	0	0	0	0	0	0	0	0	0	0	0	0	0	0	0	0	0
ASV2053	0	0	0	0	0	0	0	0.330522	0	0	0	0	0	0	0	0	0	0	0	0	0	0	0	0	0	0	0	0	0	0
ASV2054	0	0	0	0	0	0	0	0.330522	0	0	0	0	0	0	0	0	0	0	0	0	0	0	0	0	0	0	0	0	0	0
ASV2055	0	0	0	0	0	0	0	0	0	1.02901	0	0	0	0	0	0	0	0	0	0	0	0	0	0	0	0	0	0	0	0
ASV2056	0	0	0	0	0	0	0	0	0	1.02901	0	0	0	0	0	0	0	0	0	0	0	0	0	0	0	0	0	0	0	0
ASV2057	0	0	0	0	0	0	0	0	0	0	0	0	1.70366	0	0	0	0	0	0	0	0	0	0	0	0	0	0	0	0	0
ASV2058	0	0	0	0	0	0	0	0	0	0	0	0	1.70366	0	0	0	0	0	0	0	0	0	0	0	0	0	0	0	0	0
ASV2059	0	0	0	0	0	0	0	0	0	0	0	0	0	0.219696	0	0	0	0	0	0	0	0	0	0	0	0	0	0	0	0
ASV206	12.7123	9.21595	25.4361	0	0	0	19.3363	0	0	0	0	0	25.5548	0	0	0	0	14.0787	87.1423	0	0	0	0	0	229.719	0	0	0	0	0
ASV2060	0	0	0	0	0	0	0	0	0	0	0	0	0	0.219696	0	0	0	0	0	0	0	0	0	0	0	0	0	0	0	0
ASV2061	0	0	0	0	0	0	0	0	0	0	0	0	0	0.219696	0	0	0	0	0	0	0	0	0	0	0	0	0	0	0	0
ASV2062	0	0	0	0	0	0	0	0	0	0	0	0	0	0.219696	0	0	0	0	0	0	0	0	0	0	0	0	0	0	0	0
ASV2063	0	0	0	0	0	0	0	0	0	0	0	0	0	0.219696	0	0	0	0	0	0	0	0	0	0	0	0	0	0	0	0
ASV2064	0	0	0	0	0	0	0	0	0	0	0	0	0	0.219696	0	0	0	0	0	0	0	0	0	0	0	0	0	0	0	0
ASV2065	0	0	0	0	0	0	0	0	0	0	0	0	0	0.219696	0	0	0	0	0	0	0	0	0	0	0	0	0	0	0	0
ASV2066	0	0	0	0	0	0	0	0	0	0	0	0	0	0.219696	0	0	0	0	0	0	0	0	0	0	0	0	0	0	0	0
ASV2067	0	0	0	0	0	0	0	0	0	0	0	0	0	0	0	0	1.92618	0	0	0	0	0	0	0	0	0	0	0	0	0
ASV2068	0	0	0	0	0	0	0	0	0	0	0	0	0	0	0	0	0	0	1.18561	0	0	0	0	0	0	0	0	0	0	0
ASV2069	0	0	0	0	0	0	0	0	0	0	0	0	0	0	0	0	0	0	0	0.274008	0	0	0	0	0	0	0	0	0	0
ASV207	0	0	0	0	166.093	0	0	0	0	0	170.66	28.3429	0	0	25.9189	0	0	32.6827	54.538	0	0	0	0	0	0	0	0	0	17.0641	0
ASV2070	0	0	0	0	0	0	0	0	0	0	0	0	0	0	0	0	0	0	0	0.274008	0	0	0	0	0	0	0	0	0	0
ASV2071	0	0	0	0	0	0	0	0	0	0	0	0	0	0	0	0	0	0	0	0.274008	0	0	0	0	0	0	0	0	0	0
ASV2072	0	0	0	0	0	0	0	0	0	0	0	0	0	0	0	0	0	0	0	0.274008	0	0	0	0	0	0	0	0	0	0
ASV2073	0	0	0	0	0	0	0	0	0	0	0	0	0	0	0	0	0	0	0	0.274008	0	0	0	0	0	0	0	0	0	0
ASV2074	0	0	0	0	0	0	0	0	0	0	0	0	0	0	0	0	0	0	0	0.274008	0	0	0	0	0	0	0	0	0	0
ASV2075	0	0	0	0	0	0	0	0	0	0	0	0	0	0	0	0	0	0	0	0.274008	0	0	0	0	0	0	0	0	0	0
ASV2076	0	0	0	0	0	0	0	0	0	0	0	0	0	0	0	0	0	0	0	0	0	0	1.15276	0	0	0	0	0	0	0
ASV2077	0	0	0	0	0	0	0	0	0	0	0	0	0	0	0	0	0	0	0	0	0	0	1.15276	0	0	0	0	0	0	0
ASV2078	0	0	0	0	0	0	0	0	0	0	0	0	0	0	0	0	0	0	0	0	0	0	1.15276	0	0	0	0	0	0	0
ASV2079	0	0	0	0	0	0	0	0	0	0	0	0	0	0	0	0	0	0	0	0	0	0	1.15276	0	0	0	0	0	0	0
ASV208	0	0	0	0	0	0	0	0	0	155.895	0	93.979	0	0	39.8265	0	0	45.253	0	0	0	0	40.9229	22.3217	0	0	6.11157	0	0	0
ASV2080	0	0	0	0	0	0	0	0	0	0	0	0	0	0	0	0	0	0	0	0	0	0	0	1.17483	0	0	0	0	0	0
ASV2081	0	0	0	0	0	0	0	0	0	0	0	0	0	0	0	0	0	0	0	0	0	0	0	1.17483	0	0	0	0	0	0
ASV2082	0	0	0	0	0	0	0	0	0	0	0	0	0	0	0	0	0	0	0	0	0	0	0	0	1.26917	0	0	0	0	0
ASV2083	0	0	0	0	0	0	0	0	0	0	0	0	0	0	0	0	0	0	0	0	0	0	0	0	1.26917	0	0	0	0	0
ASV2084	0	0	0	0	0	0	0	0	0	0	0	0	0	0	0	0	0	0	0	0	0	0	0	0	1.26917	0	0	0	0	0
ASV2085	0	0	0	0	0	0	0	0	0	0	0	0	0	0	0	0	0	0	0	0	0	0	0	0	1.26917	0	0	0	0	0
ASV2086	0	0	0	0	0	0	0	0	0	0	0	0	0	0	0	0	0	0	0	0	0	0	0	0	0	0.353545	0	0	0	0
ASV2087	0	0	0	0	0	0	0	0	0	0	0	0	0	0	0	0	0	0	0	0	0	0	0	0	0	0.353545	0	0	0	0
ASV2088	0	0	0	0	0	0	0	0	0	0	0	0	0	0	0	0	0	0	0	0	0	0	0	0	0	0.353545	0	0	0	0
ASV2089	0	0	0	0	0	0	0	0	0	0	0	0	0	0	0	0	0	0	0	0	0	0	0	0	0	0.353545	0	0	0	0
ASV209	0	0	0	0	0	0	0	0	45.5327	0	0	0	0	0	75.8601	0	0	0	0	0	83.1572	0	0	0	0	0	82.8457	59.5523	0	13.5083
ASV2090	0	0	0	0	0	0	0	0	0	0	0	0	0	0	0	0	0	0	0	0	0	0	0	0	0	0.353545	0	0	0	0
ASV2091	0	0	0	0	0	0	0	0	0	0	0	0	0	0	0	0	0	0	0	0	0	0	0	0	0	0.353545	0	0	0	0
ASV2092	0	0	0	0	0	0	0	0	0	0	0	0	0	0	0	0	0	0	0	0	0	0	0	0	0	0.353545	0	0	0	0
ASV2093	0	0	0	0	0	0	0	0	0	0	0	0	0	0	0	0	0	0	0	0	0	0	0	0	0	0.353545	0	0	0	0
ASV2094	0	0	0	0	0	0	0	0	0	0	0	0	0	0	0	0	0	0	0	0	0	0	0	0	0	0.353545	0	0	0	0
ASV2095	0	0	0	0	0	0	0	0	0	0	0	0	0	0	0	0	0	0	0	0	0	0	0	0	0	0.353545	0	0	0	0
ASV2096	0	0	0	0	0	0	0	0	0	0	0	0	0	0	0	0	0	0	0	0	0	0	0	0	0	0.353545	0	0	0	0
ASV2097	0	0	0	0	0	0	0	0	0	0	0	0	0	0	0	0	0	0	0	0	0	0	0	0	0	0.353545	0	0	0	0
ASV2098	0	0	0	0	0	0	0	0	0	0	0	0	0	0	0	0	0	0	0	0	0	0	0	0	0	0.353545	0	0	0	0
ASV2099	0	0	0	0	0	0	0	0	0	0	0	0	0	0	0	0	0	0	0	0	0	0	0	0	0	0.353545	0	0	0	0
ASV21	117.493	82.0401	57.889	155.237	63.15	183.289	97.1906	14.3777	0	223.81	133.892	168.566	21.2957	26.0339	160.57	190	157.947	153.357	11.2633	64.5289	86.5746	157.982	138.907	69.9021	0	6.18704	99.8222	2.8949	107.773	131.284
ASV210	0	0	0	0	0	0	0	0	66.2294	0	0	0	0	0	61.3202	0	0	0	0	0	44.4265	0	0	0	0	0	45.4972	109.593	0	0
ASV2100	0	0	0	0	0	0	0	0	0	0	0	0	0	0	0	0	0	0	0	0	0	0	0	0	0	0.353545	0	0	0	0
ASV2101	0	0	0	0	0	0	0	0	0	0	0	0	0	0	0	0	0	0	0	0	0	0	0	0	0	0.353545	0	0	0	0
ASV2102	0	0	0	0	0	0	0	0	0	0	0	0	0	0	0	0	0	0	0	0	0	0	0	0	0	0	0	0.827115	0	0
ASV2103	0	0	0	0	0	0	0	0	0	0	0	0	0	0	0	0	0	0	0	0	0	0	0	0	0	0	0	0	0.898112	0
ASV2104	0	0	0	0	0	0	0	0	0	0	0	0	0	0	0	0	0	0	0	0	0	0	0	0	0	0	0	0	0.898112	0
ASV2105	0	0	0	0	0	0	0	0	0	0	0	0	0	0	0	0	0	0	0	0	0	0	0	0	0	0	0	0	0	0.844267
ASV2106	0	0	0	0.817039	0	0	0	0	0	0	0	0	0	0	0	0	0	0	0	0	0	0	0	0	0	0	0	0	0	0
ASV2107	0	0	0	0	0.865068	0	0	0	0	0	0	0	0	0	0	0	0	0	0	0	0	0	0	0	0	0	0	0	0	0
ASV2108	0	0	0	0	0	0.647663	0	0	0	0	0	0	0	0	0	0	0	0	0	0	0	0	0	0	0	0	0	0	0	0
ASV2109	0	0	0	0	0	0	0.508851	0	0	0	0	0	0	0	0	0	0	0	0	0	0	0	0	0	0	0	0	0	0	0
ASV211	3.85221	3.7948	0	0	0	0	0	0	0	22.6383	104.755	0	0	0	0	135	55.8592	0	0	0	0	54.2565	28.2425	0	0	0	0	0	26.4943	15.1968
ASV2110	0	0	0	0	0	0	0	0	0	0	0	0	0	0	0	1	0	0	0	0	0	0	0	0	0	0	0	0	0	0
ASV2111	0	0	0	0	0	0	0	0	0	0	0	0	0	0	0	1	0	0	0	0	0	0	0	0	0	0	0	0	0	0
ASV2112	0	0	0	0	0	0	0	0	0	0	0	0	0	0	0	0	0.963089	0	0	0	0	0	0	0	0	0	0	0	0	0
ASV2113	0	0	0	0	0	0	0	0	0	0	0	0	0	0	0	0	0	0	0	0.137004	0	0	0	0	0	0	0	0	0	0
ASV2114	0	0	0	0	0	0	0	0	0	0	0	0	0	0	0	0	0	0	0	0.137004	0	0	0	0	0	0	0	0	0	0
ASV2115	0	0	0	0	0	0	0	0	0	0	0	0	0	0	0	0	0	0	0	0.137004	0	0	0	0	0	0	0	0	0	0
ASV2116	0	0	0	0	0	0	0	0	0	0	0	0	0	0	0	0	0	0	0	0	0	0	0	0	0	0.176773	0	0	0	0
ASV2117	0	0	0	0	0	0	0	0	0	0	0	0	0	0	0	0	0	0	0	0	0	0	0	0	0	0	0	0	0	0.422133
ASV212	6.16354	6.14397	85.9564	0	0	68.6523	0	0	0	15.4352	0	70.1113	0	0	0	0	0	15.5871	0	0	0	0	5.76379	0	0	0	0	0	46.7018	59.5208
ASV213	9.63054	5.60185	53.5035	0	0	23.3159	0	0	8.27867	0	0	0	0	9.77645	0	0	0	0	0	18.7696	13.6697	2.65963	0	0	0	27.223	19.0138	21.9185	0	0
ASV214	73.5773	58.5484	0	0	10.3808	64.1187	0	0	0	0	0	0	0	0	0	0	0	7.03936	0	0	0	0	0	5.28672	0	0	0	0	5.83773	0
ASV215	26.5803	52.2237	0	0	0	8.41962	0	0	0	6.17408	0	0	0	0	0	0	0	0	0	0	0	17.5536	0	0	10.1533	0	0	0	49.3961	48.1232
ASV216	0	0	0	0	0	0	0	0	0	37.0445	126.955	0	0	0	0	82	13.4832	10.559	0	0	0	30.8518	0	119.245	0	0	0	0	5.83773	3.7992
ASV217	0	1.80705	25.4361	0	12.976	0	0	0	21.5245	0	0	0	0	0	61.9524	0	0	0	0	0	41.5786	0	0	0	43.1516	0	94.3897	70.3047	0	0
ASV218	0	0	63.1516	26.1452	0	82.9009	0	0	0	0	0	0	0	0	16.4363	0	0	13.0731	0	0	5.12613	51.065	0	38.1818	0	0	0	0	36.3735	50.2339
ASV219	16.1793	12.8301	18.4192	24.5112	0	0	0	0	0	0	120.711	0	0	0	68.2741	0	0	0	0	0	12.5305	14.362	56.4851	0	0	0	14.9394	0	0	15.6189
ASV22	303.94	171.489	66.6601	0	0	95.2065	612.657	0	0	0	0	113.372	545.17	0	0	0	0	45.253	133.974	0	17.0871	0	0	0	537.492	0	36.6694	0	64.664	76.4062
ASV220	21.1872	16.9863	0	9.80447	0	0	0	0	0	0	0	0	0	18.784	0	0	0	0	0	30.4149	0	23.4048	0	0	0	9.19218	0	0	0	0
ASV221	0	0	0	8.98743	0	0	0	0	41.8073	0	0	27.597	0	0	12.6433	15	0	17.0956	0	0	17.0871	0	4.03465	101.622	0	0	25.1253	44.2506	17.9622	14.7747
ASV222	89.3714	53.4887	0	17.9749	0	9.06729	0	0	0	0	0	55.9399	0	0	0	0	0	0	0	0	0	0	0	0	0	0	0	0	0	0
ASV223	110.559	63.066	0	0	0	0	0	0	0	0	0	0	0	0	0	0	0	0	0	0	0	0	0	0	0	0	0	0	0	0
ASV224	41.9891	16.2634	0	0	0	0	0	1.81787	0	0	0	0	0	2.19696	0	0	0	0	0	44.1153	0	0	0	0	0	14.4954	0	0	0	0
ASV225	16.9497	13.5529	0	44.1201	54.4993	39.5075	0	0	0	36.5299	0	0	0	0	0	0	39.4867	29.1631	0	0	0	39.3626	0	9.98602	0	0	0	0	18.4113	14.7747
ASV226	0	0	0	0	0	0	4.57966	2.9747	25.6639	13.3772	9.01863	14.1714	0	3.73482	29.0797	21	0	21.1181	0	9.72729	17.6567	11.7024	0	62.8532	0	12.9044	0	10.3389	0	4.64347
ASV227	0	0	79.8167	0	0	71.243	0	0	0	0	0	0	40.8877	21.4203	0	0	0	0	24.8978	0	0	0	0	0	67.2658	0	24.4463	0	0	0
ASV228	0	0	0	0	75.2609	0	0	18.5092	0	0	0	0	0	13.0719	24.0224	0	0	0	110.854	0	9.11312	0	0	0	29.8254	3.00514	0	0	0	0
ASV229	0	10.3002	0	0	39.7931	0	0	0	0	0	0	0	0	0	0	0	6.74162	0	0	1.50704	0	0	6.91654	0	0	66.6433	0	0	31.4339	16.8853
ASV23	285.449	153.78	0	0	0	187.175	621.307	0	0	22.1238	0	58.9234	537.503	0	0	0	0	12.5703	136.938	0	0	0	0	6.46154	535.588	0	0	0	100.588	139.726
ASV230	15.7941	87.8226	0	3.26816	12.976	7.1243	0	0	0	0	6.24367	0	0	0	0	0	21.188	0	0	0	0	0	17.8677	0	0	0	0	0	0	0
ASV231	0	0	0	0	0	5.82897	0	11.0725	0	0	0	0	0	24.7157	70.8027	0	0	7.03936	0	7.26122	0	0	0	0	0	12.0205	33.9531	2.48134	0	3.7992
ASV232	0	0	0	0	0	0	0	0	0	0	0	134.256	0	0	0	0	0	214.198	0	0	0	0	0	0	0	0	0	0	0	0
ASV233	0	0	0	0	50.174	0	0	0	0	0	206.041	0	0	0	0	0	176.245	0	0	0	0	0	32.2772	0	0	0	0	0	4.49056	0
ASV234	14.2532	0	0	0	0	0	0	0	0	0	0	107.405	0	0	0	0	0	135.256	0	0	0	0	0	19.972	0	0	0	0	23.3509	24.9059
ASV235	0	0	0	0	0	0	109.403	19.5008	0	0	0	0	35.7768	8.23858	0	0	0	0	34.9755	2.05506	0	0	0	0	22.2104	6.36382	0	0	0	0
ASV236	56.6276	70.8364	0	0	0	0	0	0	0	0	0	0	0	0	0	15	0	0	0	0	0	20.2132	0	0	0	0	0	0	0	0
ASV237	0	0	0	0	0	0	0	50.5698	0	0	0	0	0	31.4165	0	0	0	0	0	0	0	0	0	0	0	0	0	0	0	0
ASV238	0	1.62634	0	0	0	0	148.076	0	0	0	0	0	195.069	0	0	0	0	0	21.341	0	0	0	0	0	15.23	0	0	0	0	0
ASV239	0	0	26.3132	8.17039	32.8726	49.8701	0	0	0	0	0	0	0	1.42802	0	0	0	0	0	6.8502	0	0	0	0	0	65.5827	0	0	0	0
ASV24	0	0	0	0	0	0	0	307.385	0	0	0	0	0	314.274	0	0	0	0	0	54.6646	0	0	0	0	0	45.9609	0	0	0	0
ASV240	0	0	103.499	0	12.976	8.41962	0	0	0	0	40.9307	66.382	0	0	37.2979	0	10.594	16.09	0	0	52.4004	0	2.88189	1.17483	0	0	39.3856	2.48134	4.49056	5.0656
ASV241	70.1103	51.3202	14.9108	0	0	35.6215	0	0	0	0	0	0	0	0	0	0	0	0	0	0	0	0	0	0	0	3.889	0	0	0	8.44267
ASV242	1.15566	0	0	0	0	0	54.4471	22.9713	19.8688	0	0	0	48.5542	3.95452	0	0	0	0	33.1971	1.50704	0	0	0	21.7343	17.1337	0	0	24.3999	0	0
ASV243	4.62266	26.5636	7.89396	8.17039	0	7.1243	0	0.991566	0	10.8046	27.0559	0	0	0	5.05734	24	25.0403	13.0731	0	0	9.11312	29.256	25.937	7.63637	5.71124	0	15.6184	0	16.166	16.0411
ASV244	0	8.31243	0	0	53.6342	0	0	7.93252	0	0	68.6803	0	0	0	0	0	56.8223	17.5984	40.9035	2.05506	0	0	12.6803	0	0	0	0	0	34.1282	18.1517
ASV245	2.31133	0	0	127.458	0	66.0617	0	0	0	0	0	25.3594	0	0	0	0	0	106.596	0	0	0	3.19156	0	9.39861	0	0	0	0	8.083	9.28694
ASV246	0	0	25.4361	0	0	9.06729	0	0	0	10.8046	0	0	0	0	83.4461	13	0	15.0843	0	0	17.0871	9.57468	15.5622	11.7483	0	0	35.9903	0	41.7622	38.4141
ASV247	0	0	0	0	0	0	0	40.1584	0	0	0	0	0	26.693	0	0	0	0	0	4.52113	0	0	0	0	0	8.48509	0	0	0	0
ASV248	0	0	0	12.2556	0	43.3934	38.1638	0	0	8.2321	0	0	0	10.106	0	22	0	0	0	9.17927	0	17.0217	0	8.81119	0	28.2836	0	2.06779	0	0
ASV249	0	0	0	16.3408	0	0	0	0	0	0	65.9054	0	0	0	0	0	73.1948	0	0	0	0	40.4264	124.498	0	0	0	0	0	19.3094	16.0411
ASV25	6.54876	4.69833	0	9.80447	0	0	57.5002	232.192	0	77.1759	34.687	14.9173	0	225.957	0	71	17.3356	16.09	0	40.2792	0	68.0866	28.8189	5.87413	0	141.772	0	0	7.63395	6.75414
ASV250	0	0	0	0	0	0	0	0	14.4877	0	0	0	0	0	15.172	0	0	0	0	0	39.3003	0	0	6.46154	0	0	72.6597	131.098	0	0
ASV251	17.7202	18.4319	0	62.912	44.9835	0	20.8629	0	0	0	0	11.188	0	0	42.9874	0	0	0	0	0	18.7958	8.51083	44.9575	0	0	0	21.0509	0	0	0
ASV252	37.7517	20.4197	0	18.7919	0	0	84.9782	0	0	2.05803	0	0	17.8884	0	0	0	17.3356	0	5.33524	0	0	2.65963	0	0	13.3262	0	0	0	18.4113	15.6189
ASV253	1.54089	14.2757	5.26264	8.98743	6.92055	0	0	0	0	15.9497	0	0	0	0	0	22	0	5.53092	0	7.39822	3.41742	7.44698	0	15.8602	0	24.925	19.6928	2.8949	18.8603	25.328
ASV254	0	0	0	0	0	0	0	27.9291	0	0	0	0	0	31.3066	0	0	0	0	0	13.2894	0	0	0	0	0	0	0	0	0	0
ASV255	29.2768	28.9128	0	57.1927	0	71.243	0	0.991566	0	0	0	0	0	1.75756	0	0	0	0	0	2.60308	0	29.256	0	0	0	4.59609	0	0	0	4.64347
ASV256	0	2.34916	0	0	0	0	0	24.7891	0	20.0657	0	0	0	21.4203	0	19	24.0772	0	0	5.48016	0	23.4048	12.6803	0	0	0	0	0	0	0
ASV257	0	22.4074	0	20.426	0	0	0	0	0	49.9071	8.32489	0	0	2.08711	0	0	0	21.6209	0	1.09603	0	41.4903	0	17.035	0	0	0	0	20.6566	27.0165
ASV258	0	0	0	0	0	0	0	14.8735	0	0	0	0	0	37.3482	0	0	0	0	0	7.26122	0	0	0	0	0	10.9599	0	0	0	0
ASV259	14.6384	22.9495	0	0	0	0	0	21.4839	0	0	0	0	91.1456	0	0	0	0	0	17.1913	11.5083	0	0	0	0	16.4992	0	0	0	0	0
ASV26	147.925	37.948	523.632	0	66.6103	99.7401	0	0	0	0	0	52.9564	0	0	0	0	0	129.222	0	0	0	0	8.0693	1394.52	12.0571	1.9445	37.3485	71.5454	163.456	199.669
ASV260	0	3.07198	0	0	0	0	0	39.3321	0	0	0	0	0	10.4355	0	0	0	5.53092	5.33524	16.9885	0	3.72349	0	3.52448	0	2.29805	4.07438	0	3.14339	0
ASV261	0	0	40.3469	0	0	14.2486	0	0	0	0	0	0	0	0	52.4699	0	0	12.0675	0	0	97.966	0	0	11.7483	0	0	42.781	0	18.4113	24.9059
ASV262	15.4089	81.498	0	0	0	21.3729	0	0	0	0	0	0	0	0	0	0	0	0	0	0	0	0	0	0	0	0	0	0	2.24528	0
ASV263	3.46699	4.33692	0	0	420.423	0	0	0	0	0	0	0	0	0	0	0	0	0	0	0	0	0	0	0	0	0	0	0	0	0
ASV264	50.8492	50.4167	0	0	0	69.3	0	0	0	0	0	0	0	0	0	0	0	0	0	0	0	0	0	0	0	0	0	0	0	0
ASV265	0	0.72282	0	0	0	0	0	45.1162	0	0	0	0	0	14.9393	0	13	18.2987	13.0731	0	1.64405	0	4.78734	8.64568	6.46154	0	0	0	0	0	0
ASV266	5.3931	3.43339	7.01685	0	0	0	0	0	4.13934	0	0	0	0	0	0	0	0	0	0	0	58.6657	0	0	0	0	0	69.2644	107.111	0	0
ASV267	0	13.1915	17.5421	0	60.5548	0	0	0	16.1434	0	72.1491	0	0	0	7.58601	0	47.1914	0	0	0	0	0	21.326	4.11189	0	0	0	0	24.6981	19.4181
ASV268	0	5.78256	0	0	0	0	0	0	0	0	0	0	0	15.2688	0	0	0	0	0	24.7977	0	0	0	0	23.4796	21.5663	0	0	0	0
ASV269	0	0	23.6819	0	9.51575	52.4607	0	0	20.2827	0	51.3368	0	0	0	8.85034	0	61.6377	0	0	0	6.83484	0	53.6032	0	0	0	4.07438	2.48134	25.1471	7.17627
ASV27	61.2502	49.8746	0	25.3282	30.2774	0	21.3718	31.3996	0	32.4139	0	0	0	137.31	37.2979	75	0	0	0	130.702	14.2392	21.809	10.9512	0	0	342.232	22.4091	0	0	0
ASV270	0	0	0	0	0	0	0	0	0	49.9071	0	41.7685	0	0	34.137	0	0	0	0	8.63126	0	36.7029	26.5134	0	0	0	20.3719	0	19.3094	19.8403
ASV271	0	7.2282	0	0	0	0	0	4.62731	0	0	25.6684	0	0	3.62498	0	0	0	0	0	3.4251	0	0	54.1796	0	0	0	0	0	58.8263	48.9675
ASV272	32.3586	27.4672	0	5.71927	0	0	16.2832	1.48735	0	0	0	0	32.3695	6.92041	0	0	0	0	0	0	0	0	0	0	74.2462	0	0	0	0	0
ASV273	14.2532	9.03525	17.5421	0	0	0	0	0	6.62294	0	0	0	0	0	36.6657	0	0	0	0	0	43.2873	0	0	0	0	0	51.6088	33.0846	20.2075	18.1517
ASV274	0	0	85.9564	39.2179	0	50.5177	0	0	0	0	0	0	0	0	9.48251	0	0	0	0	0	46.7047	0	0	0	0	0	71.3016	31.0168	0	0
ASV275	0	0	0	0	0	0	0	31.3996	0	0	0	0	0	7.90904	0	0	0	0	0	23.4277	0	0	0	0	0	10.9599	0	0	0	0
ASV276	0	17.3477	46.4866	9.80447	0	0	0	0	0	0	10.4061	21.6301	15.3329	0	0	0	0	0	23.1194	0	0	11.7024	0	54.6294	0	0	0	0	26.4943	22.3731
ASV277	22.7281	22.5881	0	0	114.189	33.0308	0	0	0	0	83.2489	0	0	0	0	0	0	0	0	0	0	0	0	0	0	0	0	0	0	0
ASV278	0	7.04749	0	0	0	0	0	5.94939	0	0	0	0	0	0	0	0	31.7819	0	0	43.2933	0	0	0	0	0	6.36382	0	0	6.73584	2.5328
ASV279	0	2.89128	0	0	0	0	0	31.2343	0	0	0	0	0	21.8597	0	0	0	0	0	8.08324	0	0	0	0	0	3.00514	0	0	0	0
ASV28	0	17.167	0	8.98743	33.7377	0	50.8851	272.515	0	131.714	446.769	79.0617	39.1841	144.12	11.379	53	75.1209	17.0956	40.9035	31.5109	0	32.4475	38.6174	2.34965	41.2479	16.0863	0	0	36.8226	23.2173
ASV280	0	0	0	0	0	0	35.1107	0	0	0	0	0	0	4.94315	0	0	0	3.01687	0	35.8951	0	0	0	0	0	17.147	0	0	0	0
ASV281	0	23.1302	0	0	0	0	0	0	0	0	0	0	0	0	0	0	149.279	0	0	0	0	0	109.512	0	0	0	0	0	0	0
ASV282	5.3931	8.13172	0	14.7067	6.05548	9.71495	9.15932	4.46205	0	9.77562	0	5.96692	0	14.0605	5.68951	21	0	8.04498	0	3.01409	0	9.57468	9.22206	0	2.53833	6.71736	0	0	4.0415	6.75414
ASV283	0	0	0	175.663	0	163.859	0	0	0	0	0	0	0	0	0	0	0	0	0	0	0	0	0	0	0	0	0	0	0	0
ASV284	0	0	0	0	0	0	127.722	1.81787	0	0	0	0	149.922	0	0	0	0	0	16.0057	0	0	0	0	0	0	0	0	0	0	0
ASV285	0	0	0	0	0	0	0	54.0403	0	0	0	0	0	11.3143	0	0	0	0	0	4.65814	0	0	0	0	0	0	0	0	0	0
ASV286	0	0	0	0	0	0	0	3.30522	0	6.68858	60.3555	0	0	4.8333	0	0	47.1914	0	0	9.04227	0	0	55.9087	0	6.34583	0	0	0	17.5132	14.7747
ASV287	0	0	0	0	0	23.3159	0	0	0	0	0	38.0391	0	0	0	0	0	122.183	0	0	0	0	0	22.9091	0	0	0	0	16.166	22.7952
ASV288	0	0	0	0	38.9281	0	0	0	0	154.866	0	0	0	0	0	93	0	0	0	0	0	9.04276	0	0	0	0	0	0	0	0
ASV289	0	0	0	0	0	0	33.5842	0	0	0	0	14.9173	40.0359	9.00752	0	0	0	28.1574	47.4244	5.06915	0	0	0	12.3357	28.5562	0	0	0	0	0
ASV29	17.335	8.49313	33.33	0	31.1425	22.6682	0	0	499.618	7.71759	9.71237	300.584	205.29	0	221.259	44	0	101.065	381.173	0	117.901	97.3426	25.3607	175.049	317.926	0	23.0881	33.9117	85.3206	83.5824
ASV290	0	0	0	0	0	0	0	32.2259	0	0	0	0	0	5.93178	0	0	0	0	0	28.0858	0	0	0	0	0	0	0	0	0	0
ASV291	0	15.5406	0	0	0	0	0	0	0	34.4719	0	0	0	0	0	97	0	4.02249	0	0	4.55656	54.7885	0	7.63637	0	0	18.3347	0	7.63395	11.3976
ASV292	0	0	0	0	0	3.88598	0	0	12.8319	5.65957	4.16245	0	0	0	12.0112	0	0	0	0	0	33.6046	9.57468	9.22206	0	0	0	35.9903	84.7792	8.083	4.64347
ASV293	12.3271	0	0	0	10.3808	0	10.177	0	0	0	0	0	0	7.24995	0	0	0	0	0	40.2792	0	0	0	0	0	4.94964	0	0	0	0
ASV294	0	0	0	0	0	0	0	0	17.7991	71.0019	32.6058	0	0	0	17.7007	81	37.5605	0	0	0	0	10.1066	31.7008	0	0	0	0	0	0	0
ASV295	0	8.85454	0	0	0	0	0	18.1787	0	0	0	0	0	15.3787	0	0	0	0	0	12.4674	0	0	0	3.52448	0	9.36895	0	0	0	0
ASV296	0	0	0	0	0	0	0	41.15	0	0	0	0	0	21.8597	0	0	0	0	0	0	0	0	0	0	0	0	0	0	0	0
ASV297	90.527	37.7673	0	0	0	0	0	0	0	0	0	0	0	0	0	0	0	0	0	0	0	0	0	0	0	0	0	0	0	0
ASV298	3.85221	13.1915	0	111.934	70.0705	0	0	0	0	0	0	0	0	0	0	0	0	0	0	0	0	0	0	0	0	0	0	0	20.6566	40.5248
ASV299	0	0	0	15.5237	0	0	0	0	0	69.4583	0	0	0	0	0	132	0	0	0	0	7.97398	71.2782	0	0	0	0	4.75344	0	0	0
ASV3	264.647	171.308	0	0	5.19041	0	369.935	500.08	45.9466	24.6963	16.6498	11.9338	0	471.357	233.27	67	0	35.6996	0	479.24	121.888	24.4686	34.0063	25.8462	25.3833	359.379	10.865	6.61692	10.3283	16.0411
ASV30	65.8729	33.4304	0	0	0	0	0	0	0	0	0	15.6632	0	0	0	0	0	297.664	0	0	0	0	0	1723.47	0	0	0	0	225.875	270.588
ASV300	0	0	0	0	0	0	0	0	0	0	31.2183	0	0	0	0	0	0	0	0	0	45.5656	0	0	0	0	0	31.2369	110.42	0	0
ASV301	0	34.3339	8.77106	0	2.5952	0	0	0	14.4877	0	0	0	0	0	0	0	0	0	0	0	17.0871	0	0	0	0	0	29.1997	24.3999	15.717	12.664
ASV302	36.2108	53.6694	0	22.8771	0	0	0	0	0	0	0	0	0	0	0	0	0	0	0	0	0	0	0	0	0	0	0	0	3.59245	2.5328
ASV303	5.77832	5.60185	0	0	0	0	14.7567	41.811	0	0	0	0	0	5.71208	0	0	0	0	0	2.19206	0	0	0	0	2.53833	5.47995	0	0	0	0
ASV304	44.6857	29.2742	0	82.5209	34.6027	7.1243	0	0	0	0	0	0	0	0	0	0	0	0	0	0	0	0	0	0	0	0	0	0	0	0
ASV305	0	0	0	0	0	0	111.947	0	0	0	0	0	50.2578	0	0	0	0	0	25.4906	5.48016	0	0	0	0	3.17291	10.9599	0	0	0	0
ASV306	0	8.67384	0	0	51.039	0	0	0	0	0	0	0	0	0	0	0	0	0	62.2445	0	0	0	28.2425	0	0	0	0	0	36.8226	34.1928
ASV307	0	0	28.9445	0	0	0	0	0	0	17.4932	4.16245	0	0	0	65.7454	17	10.594	2.01125	0	0	27.3394	19.6813	9.22206	0	0	0	72.6597	0	3.14339	0
ASV308	0	0	12.2795	0	0	0	0	0	0	0	0	72.3489	0	0	43.6195	47	0	70.3936	0	0	0	0	0	0	0	0	0	0	17.9622	7.17627
ASV309	0	0	0	0	0	0	9.66817	0	0	0	0	0	0	0	0	26	78.9733	0	0	0	0	28.1921	60.5197	3.52448	0	0	0	0	27.3924	28.2829
ASV31	0	7.4089	0	0	0	0	162.324	117.335	0	0	0	0	546.873	110.727	0	0	0	11.0618	283.361	158.788	0	0	0	34.6574	46.3245	56.5673	0	15.3016	17.0641	28.7051
ASV310	7.70443	7.77031	0	0	0	0	0	53.5445	0	0	0	0	0	3.07574	0	0	0	0	0	0	0	0	0	0	0	0	0	0	0	0
ASV311	0	0	0	0	0	0	0	0	0	0	27.0559	65.6362	0	0	13.9077	0	0	70.8964	0	0	3.98699	0	4.03465	24.0839	0	0	14.9394	0	21.5547	0
ASV312	0	8.13172	0	15.5237	25.952	0	0	7.602	0	3.60154	19.4247	0	0	5.27269	0	0	12.5202	0	1.18561	9.45328	0	21.2771	14.9858	0	0	3.00514	0	0	5.38867	3.7992
ASV313	6.54876	5.78256	0	0	0	0	0	7.602	0	39.1025	0	0	0	2.08711	0	17	31.7819	0	0	3.15109	0	12.7662	70.8946	0	0	0	0	0	0	0
ASV314	0	0	0	0	0	0	0	0	0	0	0	0	0	1.20833	0	0	0	0	0	0	34.7438	0	0	0	0	0	90.3154	84.7792	0	0
ASV315	15.4089	7.95102	17.5421	29.4134	0	0	0	0	0	0	0	0	0	0	0	0	32.745	0	0	0	0	0	31.1244	0	0	0	35.9903	0	34.5773	21.5288
ASV316	7.70443	9.21595	0	25.3282	32.8726	0	0	0	0	11.8336	15.2623	0	0	0	0	28	28.8927	0	0	0	0	40.9584	34.0063	0	0	0	0	0	5.83773	4.64347
ASV317	0	0	0	0	0	0	0	0	36.8401	0	0	0	0	0	0	0	0	35.1968	0	0	0	0	0	82.8252	0	0	0	6.61692	19.3094	18.5739
ASV318	36.596	28.7321	0	0	38.9281	39.5075	0	0	0	0	0	0	0	0	0	0	0	0	0	0	0	0	0	0	0	0	0	0	9.43017	8.8648
ASV319	31.2029	13.7336	40.3469	5.71927	19.8966	56.3467	0	0	5.79507	4.63056	4.85619	0	0	0	0	0	0	0	0	0	0	0	0	0	32.9983	0	0	0	0	0
ASV32	47.3822	29.997	0	0	0	0	41.7258	108.411	0	0	27.7496	0	0	91.8327	0	0	20.2249	0	0	376.076	0	0	11.5276	0	17.7683	17.6773	0	0	19.7585	24.4837
ASV320	16.1793	50.4167	0	11.4385	57.0945	0	0	0	0	0	0	0	0	0	0	0	0	0	0	0	0	0	0	0	0	0	0	0	0	0
ASV321	3.08177	5.24044	0	0	0	0	0	0	5.79507	13.3772	0	13.4256	0	0	30.344	18	0	23.6321	0	0	18.2262	19.1494	0	7.63637	3.17291	0	20.3719	18.1965	5.38867	8.02054
ASV322	0	0	0	0	0	0	0	0	0	0	0	35.8015	0	0	49.309	0	0	72.4048	0	0	28.4785	0	0	16.4476	0	0	29.1997	1.65423	0	0
ASV323	2.69655	3.43339	0	0	0	0	0	0	0	0	0	10.4421	0	0	0	0	240.772	8.54779	0	0	0	15.4259	33.43	0	0	0	0	0	0	0
ASV324	50.0788	47.3447	0	0	0	0	0	0	0	0	0	0	0	0	0	0	0	0	0	0	0	0	0	0	0	0	0	0	0	0
ASV325	0	2.34916	0	6.53631	0	0	0	0	26.4918	36.5299	0	14.1714	0	3.84467	0	0	0	14.5815	5.33524	0	12.5305	38.8307	0	0	5.71124	4.06577	11.5441	0	0	0
ASV326	22.3428	23.8531	0	0	24.2219	0	10.177	0	0	0	0	0	0	0	0	0	0	0	29.6402	0	0	0	0	0	26.0179	0	0	0	0	22.7952
ASV327	4.23744	2.52987	0	0	0	0	0	0	0	0	0	0	0	0	0	0	0	23.1293	0	0	0	0	0	117.483	0	0	0	0	20.2075	27.8608
ASV328	11.1714	0	13.1566	0	0	7.77196	0	0	0	0	0	0	18.7402	2.5265	0	0	0	0	47.4244	7.67223	0	0	0	0	53.3049	10.2528	0	0	0	0
ASV329	6.93399	7.77031	0	8.98743	6.92055	0	0	13.7167	7.86474	0	0	0	0	4.28406	22.1259	0	0	0	0	0	16.5175	9.04276	0	0	0	1.9445	0	0	17.5132	10.1312
ASV33	0	0	0	0	0	0	0	411.665	0	0	0	0	0	164.003	0	0	0	0	0	99.739	0	0	0	0	0	17.147	0	0	0	0
ASV330	14.2532	6.50538	0	7.35335	0	0	0	10.9072	0	0	0	0	3.40731	6.92041	6.95384	0	19.2618	0	7.11365	6.30219	0	0	13.2567	0	0	6.01027	0	0	6.28678	0
ASV331	21.9576	11.7458	0	42.486	129.76	0	0	0	0	0	0	0	0	0	0	0	0	0	0	0	0	26.0644	0	0	0	0	0	0	0	0
ASV332	3.46699	1.44564	0	21.243	0	9.06729	0	0	0	0	0	2.98346	0	0	0	25	0	21.6209	0	0	0	112.768	0	0	0	0	0	0	4.93961	8.8648
ASV333	0	4.15621	0	0	0	9.06729	0	8.09779	0	0	4.85619	17.9008	0	3.73482	0	0	13.4832	49.7783	0	1.37004	0	8.51083	9.22206	6.46154	0	1.76773	0	0	8.98112	10.9755
ASV334	0	0	0	0	0	0	0	32.3911	0	0	0	0	0	3.95452	0	0	0	0	0	19.3176	0	0	0	0	0	0	0	0	0	0
ASV335	0	0	0	0	0	0	0	0	3.7254	0	0	0	0	0	0	0	0	15.5871	0	0	15.948	0	0	45.2308	0	0	38.0275	71.1319	0	0
ASV336	0	0	0	0	0	0	18.3186	0	0	0	0	0	0	1.20833	0	0	0	0	18.3769	33.018	0	0	0	0	3.8075	7.42445	0	0	0	0
ASV337	0	0	56.1348	0	35.4678	124.999	0	0	0	3.60154	0	0	0	0	0	0	0	0	0	0	0	16.4897	14.9858	0	0	0	0	0	0	0
ASV338	0	31.6234	0	0	0	3.23832	0	0	0	0	0	0	0	0	0	0	0	0	0	0	0	0	0	24.0839	8.88416	0	0	26.8812	13.0226	13.0861
ASV339	0	0	0	0	0	0	97.6994	9.91566	0	0	0	10.4421	0	5.93178	0	0	0	0	0	0	0	0	0	0	0	0	27.1625	0	0	0
ASV34	148.695	119.627	175.421	784.357	222.323	217.615	0	0	0	97.7562	0	60.4151	0	0	0	200	0	134.251	0	0	9.11312	179.259	12.1039	250.238	0	0	31.916	21.9185	60.1735	72.607
ASV340	47.7675	20.239	0	0	0	47.9271	0	0	0	0	0	0	0	0	0	0	0	0	0	0	0	0	0	0	0	0	0	0	9.43017	11.8197
ASV341	14.2532	17.167	0	17.1578	62.2849	0	0	0	0	14.9207	0	0	0	0	0	14	0	0	0	0	0	17.5536	23.6315	0	0	0	0	0	4.49056	2.5328
ASV342	13.4828	8.67384	0	102.947	106.403	0	0	3.96626	0	0	0	0	0	0	0	0	0	0	0	0	0	0	0	0	0	0	0	0	0	0
ASV343	8.86009	6.14397	13.1566	8.98743	0	11.6579	0	0	0	0	11.7936	11.188	0	0	0	0	0	18.1012	0	0	0	10.6385	13.8331	34.6574	7.61499	0	0	0	17.0641	14.3525
ASV344	6.93399	5.60185	0	0	0	60.8803	0	0	0	43.733	0	36.5474	0	0	0	0	0	8.54779	0	0	0	0	0	0	0	0	0	0	27.8415	0
ASV345	0	0	0	0	0	7.77196	0	0	0	0	28.4434	25.3594	0	0	0	0	30.8189	28.1574	0	0	0	0	37.4646	9.39861	0	0	0	0	28.7396	15.1968
ASV346	0	8.85454	48.2408	0	0	0	0	0	0	17.4932	0	0	0	0	0	39	11.5571	17.0956	0	0	0	22.8729	20.1732	0	0	0	0	0	13.9207	9.70907
ASV347	0	0	252.607	0	0	32.3832	0	0	5.38114	0	0	0	0	0	0	0	0	0	0	0	0	0	0	0	0	0	0	0	0	0
ASV348	0	0	15.7879	0	0	33.0308	0	0	0	0	0	11.9338	0	0	0	0	0	23.6321	12.4489	0	0	0	0	58.7413	0	0	0	0	19.3094	19.8403
ASV349	23.8837	35.9603	0	48.2053	0	0	0	3.47048	0	0	0	0	0	0	0	0	0	0	0	0	0	0	0	0	0	0	0	0	0	0
ASV35	15.0236	13.5529	0	70.2653	0	49.2224	8.14162	5.61887	0	548.464	0	87.2663	0	7.79919	29.0797	368	0	111.624	0	1.09603	29.6176	547.353	23.0551	162.713	0	6.01027	23.0881	31.8439	181.419	206.423
ASV350	6.54876	0	0	0	0	0	16.2832	0	0	0	0	0	0	0	0	0	71.2686	0	0	0	0	0	90.4914	0	0	0	0	0	16.166	10.5533
ASV351	42.7596	35.5989	0	26.1452	0	0	0	0	0	0	0	0	0	0	0	0	0	0	0	0	0	0	0	0	0	0	0	0	0	0
ASV352	0	3.25269	0	0	0	0	11.1947	0	0	0	0	0	26.4067	0	0	0	0	0	0	4.52113	0	0	0	0	0	41.7184	0	0	0	0
ASV353	17.7202	8.85454	0	0	0	0	24.9337	0	11.1762	0	0	0	0	0	17.0685	0	0	0	0	0	9.11312	18.6174	0	7.63637	0	5.12641	12.2231	12.4067	0	0
ASV354	0	0	0	0	0	0	0	26.9375	0	0	0	0	0	4.17422	0	0	0	0	0	18.9066	0	0	0	0	0	0	0	0	0	0
ASV355	24.269	17.3477	0	38.4008	49.3089	0	0	0	0	0	0	0	0	0	0	0	0	0	0	0	0	4.25541	12.6803	0	0	0	0	0	10.7773	8.8648
ASV356	0	0	0	276.159	0	0	0	0	0	0	0	0	0	0	0	0	0	0	0	0	0	0	0	0	0	0	0	0	0	0
ASV357	0	0	0	0	0	0	0	13.5514	0	0	0	0	0	10.4355	0	0	0	0	0	7.67223	0	0	5.76379	6.46154	0	10.6064	0	0	7.63395	2.5328
ASV358	0	0	0	0	0	0	0	0	0	34.4719	0	0	0	0	0	46	0	0	0	12.3304	0	17.5536	0	0	0	17.854	0	0	0	0
ASV359	0	2.34916	0	0	0	0	0	0	0	0	0	0	0	0	0	19	0	0	0	0	0	31.9156	0	111.021	0	0	0	0	9.43017	12.2419
ASV36	30.4325	10.4809	27.1903	0	11.2459	51.1654	277.833	0	110.52	6.68858	61.7429	0	991.527	2.19696	111.894	0	0	9.0506	475.429	0.411012	98.5356	4.25541	14.9858	9.39861	55.2087	0.353545	93.7107	209.26	68.2565	42.6355
ASV360	0	0	0	0	0	0	0	2.14839	0	0	0	0	14.4811	2.96589	0	0	0	0	62.8373	19.1806	0	0	0	0	2.53833	4.24255	0	0	0	0
ASV361	54.3162	32.1655	0	0	0	7.1243	0	0	0	0	0	0	0	0	0	0	0	0	0	0	0	0	0	0	0	0	0	0	0	0
ASV362	21.9576	13.3722	0	22.06	50.174	9.71495	0	0	0	0	0	0	0	0	0	0	10.594	0	0	0	0	0	27.0898	0	0	0	0	0	8.083	9.28694
ASV363	11.9419	5.42115	0	16.3408	0	0	25.4426	0	0	0	0	0	0	6.70071	0	0	0	0	0	6.43919	0	0	0	0	0	15.556	0	0	0	0
ASV364	0	0	0	0	0	0	0	0	0	0	21.506	0	0	0	0	0	130.98	0	0	0	0	0	92.2206	0	0	0	0	0	0	0
ASV365	0	3.43339	0	231.222	0	15.5439	0	0	0	0	0	0	0	0	0	0	0	0	0	0	0	0	0	0	0	0	0	0	0	0
ASV366	0	0	0	0	0	0	0	0	28.1475	0	0	0	0	0	14.5398	0	0	0	0	0	24.4915	0	0	48.1679	0	0	0	0	21.1056	24.9059
ASV367	0	0	0	0	0	0	0	0	0	0	0	0	0	0	63.8489	0	0	0	0	0	56.3874	0	0	0	0	0	82.8457	0	0	0
ASV368	0	0	0	0	0	0	0	0	0	0	0	0	0	0	59.4237	0	0	0	0	0	43.2873	0	0	0	0	0	57.0413	27.7083	0	0
ASV369	0	0	0	0	0	0	0	20.6576	0	0	0	0	0	7.24995	0	0	0	0	0	8.35725	0	0	0	0	0	12.0205	0	0	0	0
ASV37	0	16.4442	0	0	0	0	0	150.718	0	0	0	0	0	221.892	0	0	0	0	0	156.87	0	7.44698	0	0	0	67.3504	0	0	0	0
ASV370	0	3.7948	0	0	0	0	44.2701	0	0	0	0	0	71.5535	1.42802	0	0	0	0	55.1308	1.78105	0	0	0	0	0	1.41418	0	0	0	0
ASV371	64.7172	18.7933	0	0	6.92055	18.7822	0	0	0	0	0	0	0	0	0	0	0	4.5253	0	0	0	0	0	0	0	0	0	0	0	0
ASV372	0	0	0	17.1578	0	0	0	0	0	43.733	0	0	0	0	0	91	0	0	0	0	0	54.2565	0	0	0	0	0	0	8.083	0
ASV373	11.9419	31.0813	0	51.4734	11.2459	23.9635	0	0	0	0	0	0	0	0	0	0	0	0	0	0	0	0	0	0	0	0	0	0	0	0
ASV374	0	0	0	0	0	0	0	0	0	26.7543	0	0	0	0	0	81	0	0	0	0	0	96.8107	0	0	0	0	0	0	0	0
ASV375	33.8995	15.1792	0	0	0	0	0	0	0	0	0	0	0	0	0	45	0	0	0	0	0	51.065	0	0	0	0	0	0	0	0
ASV376	17.7202	9.93877	0	8.17039	3.46027	0	2.54426	6.44518	0	0	0	20.1384	0	0.98863	0	0	0	0	12.4489	0	0	4.78734	7.49292	0	26.0179	1.41418	0	0	8.083	0
ASV377	26.1951	14.2757	0	0	0	25.2589	60.0445	0	0	0	0	0	0	0	0	0	0	0	0	0	0	0	0	0	0	0	0	0	0	0
ASV378	0	0	0	0	0	0	0	0	0	65.8568	0	0	0	0	0	89	0	0	0	0	0	46.2776	0	0	0	0	0	0	0	0
ASV379	0	7.58961	0	0	0	0	0	24.1281	0	0	0	0	0	5.49239	0	0	0	0	0	6.16518	0	0	0	0	0	3.35868	0	0	0	0
ASV38	5.3931	16.9863	21.9277	0	18.1664	20.7252	232.545	216.492	0	30.8704	20.8122	189.45	229.993	83.4843	33.5049	26	36.5974	20.6153	127.453	30.9629	0	7.9789	55.3323	7.04896	62.8237	24.2179	0	0	30.0867	20.6845
ASV380	0	0	0	0	0	25.9065	31.5488	0	0	0	0	0	54.517	0	0	0	0	0	65.2085	0	6.26527	0	0	0	0	0	10.1859	0	0	0
ASV381	0	0	0	0	2.5952	0	0	0	0	0	11.7936	18.6466	0	0	0	0	0	53.8008	0	0	0	0	40.3465	12.3357	0	0	0	0	13.0226	12.2419
ASV382	0	13.9143	23.6819	0	0	13.6009	0	0	0	4.63056	32.6058	11.9338	0	0	0	31	0	16.09	0	0	0	11.1705	6.34016	0	0	0	0	0	0	3.37707
ASV383	0	0	0	16.3408	0	0	0	0	13.2459	11.3191	14.5686	0	0	0	0	8	6.74162	0	0	0	0	0	6.34016	0	0	0	0	0	52.9886	25.7501
ASV384	0	0	0	0	0	0	0	0	0	0	0	0	0	1.20833	0	0	0	0	0	33.292	0	0	0	0	0	7.95477	0	0	0	0
ASV385	0	53.6694	0	0	0	0	0	0	0	0	0	0	0	0	0	0	0	0	0	0	0	0	0	0	0	0	0	0	0	0
ASV386	30.0473	21.5039	0	0	43.2534	16.8392	0	0	0	0	0	0	0	0	0	0	0	0	0	0	0	0	7.49292	0	0	0	0	0	0	4.22133
ASV387	0	0	0	0	0	0	0	19.5008	0	0	65.9054	0	0	0	0	0	34.6712	0	0	0	0	0	25.937	0	0	0	0	0	0	0
ASV388	0	0	0	0	0	0	0	0	0	0	0	0	0	0	0	0	0	0	0	0	0	0	0	128.643	0	0	0	30.6032	0	0
ASV389	0	0	21.9277	0	0	0	0	0	5.38114	0	0	0	0	0	0	0	0	0	0	0	0	0	59.367	0	0	0	0	6.20336	35.9245	23.2173
ASV39	263.106	187.21	24.559	8.98743	133.221	92.6158	0	0	0	0	0	327.435	0	0	0	0	31.7819	158.386	0	0	5.12613	3.72349	175.219	51.6923	0	0	4.07438	2.48134	257.758	211.489
ASV390	16.9497	6.68608	0	0	0	0	38.6727	0	0	0	0	0	0	0	0	46	0	0	0	6.02818	0	18.0855	0	0	0	1.59095	0	0	0	0
ASV391	0	0	0	0	0	0	0	0	34.7704	4.11605	13.8748	0	0	0	8.85034	0	0	0	6.52085	0	9.11312	5.31927	0	14.0979	5.71124	0	10.865	20.6779	7.18489	5.0656
ASV392	0	0	0	0	0	0	0	4.79257	0	0	0	0	0	7.1401	0	0	0	0	0	6.43919	0	0	0	0	0	25.9856	0	0	0	0
ASV393	0	0	0	0	0	0	0	0	0	0	0	0	0	0	0	0	111.718	0	0	0	0	0	50.1449	0	0	0	0	0	22.0037	15.1968
ASV394	0	6.14397	0	0	0	0	0	3.96626	0	0	0	0	0	3.62498	0	0	0	0	0	11.2343	0	0	16.1386	0	0	5.8335	0	0	12.1245	10.9755
ASV395	4.62266	0	0	0	0	0	13.739	1.48735	0	0	0	0	0	26.1438	0	0	0	0	0	0	0	0	0	0	0	0	0	0	0	0
ASV396	0	13.3722	0	0	11.2459	4.53364	0	0	0	0	0	0	0	7.46965	8.21817	0	0	0	0	6.7132	3.41742	0	0	0	0	8.13154	6.79063	0	0	0
ASV397	12.7123	7.2282	0	0	0	0	34.6019	0	0	21.6093	0	0	11.9256	0.329543	0	0	0	0	0	3.97312	0	29.256	0	0	0	0	0	0	0	0
ASV398	21.1872	8.85454	0	0	0	0	24.4249	18.344	0	0	0	0	0	0	0	7	0	0	0	0	0	6.91505	0	0	0	0	0	0	0	0
ASV399	0	1.98775	49.9951	10.6215	0	0	0	0	0	62.2553	0	0	0	0	8.85034	43	0	0	0	0	5.6957	3.72349	0	0	0	0	4.07438	0	0	0
ASV4	52.3901	75.354	109.638	10.6215	24.2219	15.5439	315.488	11.8988	0	5.14506	13.8748	0	195.92	35.5907	0	0	0	0	359.832	463.896	1.70871	0	0	0	1953.88	1191.62	29.1997	7.03047	43.5584	43.0576
ASV40	0	4.69833	15.7879	0	0	0	16.7921	278.795	82.3728	6.68858	144.298	24.6136	80.9236	32.9543	67.0097	4	45.2652	10.559	5.33524	131.387	56.957	0	8.0693	4.11189	0	16.2631	93.7107	51.2811	5.83773	2.5328
ASV400	0	0	0	0	0	64.1187	0	0	0	0	0	0	0	0	0	0	0	0	0	0	0	0	0	0	0	0	0	0	33.2301	46.0125
ASV401	14.6384	11.7458	0	12.2556	52.7692	9.71495	1.0177	0	0	0	0	0	3.40731	0	0	0	0	0	18.9697	0	0	20.2132	0	0	5.07666	0	0	0	0	0
ASV402	11.5566	11.3844	11.4024	0	12.111	9.71495	0	0	0	0	0	7.45865	0	0	0	0	0	36.2024	0	0	14.2392	0	0	21.1469	0	0	0	0	0	0
ASV403	0	0	0	0	20.7616	0	0	0	0	0	9.01863	0	0	3.18559	0	0	0	0	0	6.8502	0	16.4897	0	5.28672	0	21.5663	0	0	0	0
ASV404	3.46699	0	0	0	13.8411	0	0	0	0	20.0657	19.4247	9.69625	0	0	7.58601	0	0	15.0843	2.37122	4.52113	0	11.7024	0	0	6.98041	5.30318	9.50688	0	3.14339	3.7992
ASV405	0	8.85454	0	9.80447	108.134	10.3626	0	12.2293	0	0	0	0	0	0	0	0	0	0	0	0	0	0	0	0	0	0	0	0	0	0
ASV406	0	0	0	0	0	0	0	32.0606	0	0	0	0	0	7.68934	0	0	0	0	0	0	0	0	0	0	0	1.41418	0	0	0	0
ASV407	0	5.24044	0	0	5.19041	0	0	14.8735	0	0	7.63115	0	0	5.71208	0	0	7.70471	0	0	5.89117	0	0	5.76379	0	0	3.889	0	0	0	0
ASV408	0	7.58961	0	0	0	0	0	0	0	0	0	0	0	0	0	0	0	0	0	0	29.0481	44.6819	0	0	0	0	23.7672	0	14.8188	10.5533
ASV409	0	1.26493	0	0	0	0	0	0	0	0	8.32489	0	0	0	0	0	39.4867	0	0	0	0	15.4259	57.6379	11.1608	0	0	0	0	17.5132	9.70907
ASV41	8.47487	4.69833	590.292	0	59.6897	290.153	0	0	0	0	0	1396.26	0	0	0	0	0	261.965	0	0	3.98699	0	0	158.014	0	0	0	9.09826	39.966	61.2094
ASV410	0	0	0	41.669	0	0	0	0	0	0	0	39.5309	0	0	0	0	0	66.8739	0	0	0	0	0	0	0	0	0	0	0	13.9304
ASV411	0	5.78256	0	0	46.7137	0	0	0	0	0	62.4367	0	0	0	0	0	0	0	54.538	0	0	0	0	0	0	0	0	0	0	0
ASV412	32.3586	20.7811	0	0	58.8246	0	0	0	0	0	0	0	0	0	0	0	0	0	0	0	0	0	0	0	0	0	0	0	0	0
ASV413	22.7281	11.2037	0	0	0	0	0	0	0	0	0	0	0	0	0	55	0	0	0	0	0	47.8734	0	0	0	0	0	0	0	0
ASV414	19.6463	18.974	0	0	0	0	0	0	0	0	0	0	0	0	0	0	0	0	0	0	0	0	0	0	0	0	0	0	26.9433	20.2624
ASV415	0	9.39666	0	0	0	0	0	1.98313	4.55327	0	0	0	0	0	0	0	0	0	0	0	12.5305	0	0	0	0	0	19.0138	48.3862	4.93961	3.37707
ASV416	5.3931	4.33692	0	0	0	0	7.12392	2.47891	0	13.3772	3.4687	9.69625	0	0.768934	0	19	19.2618	10.0562	5.92805	1.37004	0	6.38312	9.22206	2.93706	4.44208	0	0	0	6.28678	3.7992
ASV417	51.6197	22.5881	0	0	0	0	0	0	0	0	0	0	0	0	0	0	0	0	0	0	0	0	0	0	0	0	0	0	0	0
ASV418	0	0	0	0	0	0	0	0	0	0	0	0	0	0	0	0	24.0772	0	0	0	40.4395	0	25.937	0	0	0	19.0138	37.2202	0	0
ASV419	0	0	0	10.6215	0	0	0	9.25461	0	0	0	0	0	9.22721	0	0	0	0	0	3.15109	0	6.38312	0	0	0	5.8335	0	0	8.98112	7.17627
ASV42	21.9576	0	0	0	0	0	129.248	63.956	0	16.4642	0	0	582.65	56.4618	0	50	0	0	275.654	151.252	0	33.5114	0	19.972	57.1124	42.9558	0	0	0	0
ASV420	0	0	0	0	0	0	0	0	0	0	0	45.4978	0	0	0	0	0	64.3598	0	0	0	0	0	0	0	0	0	0	0	28.2829
ASV421	0	0	0	0	0	0	0	29.2512	0	0	0	0	0	2.85604	0	0	0	0	6.52085	2.05506	0	6.38312	0	0	0	2.47482	0	0	0	0
ASV422	0	0	0	0	0	0	0	22.6407	0	0	0	0	0	7.03026	0	0	0	0	0	0	0	0	0	17.035	0	0	0	10.3389	0	0
ASV423	5.00788	2.52987	0	0	0	0	0	0	0	0	5.54993	0	0	1.97726	3.16084	0	7.70471	12.5703	0	5.06915	0	0	0	0	0	16.4399	9.50688	3.30846	4.93961	0
ASV424	0	0	0	0	0	0	0	19.3355	0	0	0	0	0	6.59087	0	0	0	0	0	10.4123	0	0	0	0	0	0	0	0	0	0
ASV425	8.86009	10.3002	0	0	0	0	0	0	0	0	0	5.96692	0	0	0	0	0	19.6096	0	0	1.70871	0	0	15.8602	0	0	0	2.8949	15.717	21.5288
ASV426	0	0	0	0	0	0	0	0	0	0	0	0	0	7.68934	0	0	0	0	0	10.8233	0	0	0	0	0	17.6773	0	0	0	0
ASV427	0	0	0	0	0	0	0	0	0	0	0	0	0	0	0	0	0	0	0	0	0	0	0	25.2588	0	0	0	0	50.2942	39.2584
ASV428	15.4089	7.04749	0	0	0	0	67.1684	0.991566	0	0	0	0	0	0	0	0	0	0	0	0.959028	0	0	0	0	0	3.889	0	0	0	0
ASV429	0	12.2879	0	0	13.8411	0	0	0	0	0	0	0	0	0	0	0	0	0	0	6.7132	0	0	0	0	0	2.12127	16.9766	31.4304	0	0
ASV43	0	7.4089	111.392	0	57.0945	0	75.31	92.7114	0	0	93.655	52.9564	168.662	109.299	46.1482	0	15.4094	46.7614	258.463	29.7299	22.2132	0	6.91654	0	100.264	76.189	19.6928	0	6.28678	4.22133
ASV430	0	0	0	0	0	0	0	18.8397	0	0	0	0	0	6.26132	0	0	0	0	0	4.24713	0	0	0	0	0	7.778	0	0	0	0
ASV431	0	3.07198	21.0505	4.08519	16.4363	0	0	0.991566	16.5573	0	0	0	0	0	0	0	0	0	0	0	6.26527	0	0	0	0	0	19.0138	35.1524	3.14339	1.2664
ASV432	0	0	0	0	0	0	0	0	0	0	0	56.6858	0	0	0	0	0	60.8402	0	0	0	0	0	0	0	0	0	0	0	19.8403
ASV433	0	3.07198	0	0	0	0	0	0	0	0	2.08122	0	0	0	0	0	39.4867	0	0	0	0	0	72.0473	0	0	0	0	0	14.3698	10.5533
ASV434	0	0	35.0842	52.2905	0	90.0252	0	0	0	0	0	0	0	0	0	0	0	0	0	0	0	0	0	0	0	0	0	0	0	0
ASV435	13.868	15.5406	0	0	0	0	0	0	0	0	0	0	0	0	0	0	0	0	4.14963	7.80923	0	0	0	0	0	9.89927	0	0	0	0
ASV436	22.7281	19.1547	0	26.9623	0	7.77196	0	0	0	0	0	0	0	0	0	0	0	0	0	0	0	10.6385	5.76379	0	0	0	0	0	0	0
ASV437	4.62266	6.50538	0	22.06	37.1979	0	0	0	0	0	0	0	0	0	0	48	0	5.53092	0	0	0	0	0	4.6993	0	0	0	0	10.7773	12.2419
ASV438	0	5.24044	14.9108	0	0	0	0	0	3.31147	0	0	0	0	0	0	0	0	0	0	0	5.12613	0	32.8536	5.87413	0	0	5.4325	8.27115	26.0452	9.28694
ASV439	19.6463	14.6371	22.8048	2.45112	0	0	0	0	0	4.63056	0	0	0	0	0	10	0	0	0	0	0	14.362	0	7.04896	0	0	0	0	4.93961	2.95493
ASV44	0	0	0	0	0	0	0	227.234	0	0	0	0	0	203.548	0	0	0	0	0	40.0052	0	0	0	0	0	48.7893	0	0	0	0
ASV440	5.3931	7.4089	8.77106	13.0726	20.7616	0	0	2.47891	0	14.9207	0	0	0	0.659087	0	22	0	0	0	0.959028	0	17.5536	10.9512	0	0	0	0	0	0	0
ASV441	27.7359	19.6968	0	0	24.2219	0	0	0	0	0	0	0	0	0	0	0	7.70471	0	0	0	0	0	10.3748	0	0	0	0	0	0	0
ASV442	16.5645	10.1195	0	0	45.8486	0	0	0	0	0	0	0	0	0	0	13	7.70471	0	0	0	0	9.04276	23.0551	0	0	0	0	0	1.34717	0.844267
ASV443	0	0	0	191.187	0	0	0	0	0	0	0	0	0	0	0	0	0	0	0	0	0	0	0	0	0	0	0	0	0	0
ASV444	0	0	0	0	0	0	0	0	0	0	0	0	0	0	0	0	0	10.559	0	0	21.6437	0	0	61.0909	0	0	10.865	9.09826	7.63395	6.332
ASV445	0	6.50538	0	0	0	0	26.9691	0	0	0	0	0	0	0	0	0	0	0	47.4244	0	0	0	0	0	39.9787	0	0	0	0	0
ASV446	27.3507	23.1302	0	17.1578	9.51575	0	0	0	0	0	0	0	0	0	0	0	0	0	0	0	0	0	0	0	0	0	0	0	0	0
ASV447	0	4.15621	0	0	0	0	42.7435	0	0	0	0	0	0	2.96589	0	0	0	0	0	5.61717	0	0	0	0	0	9.19218	0	0	0	0
ASV448	0	0	21.9277	39.2179	70.9356	45.9841	0	0	0	0	0	0	0	0	0	0	0	0	0	0	0	0	0	0	0	0	0	0	0	0
ASV449	0	2.89128	0	0	0	0	4.07081	0	0	0	0	0	0	0.878782	0	0	0	0	14.8201	6.16518	0	0	0	0	76.7845	0	0	0	0	0
ASV45	25.0394	22.5881	260.501	0	0	182.641	95.664	12.2293	0	57.6247	19.4247	0	130.33	113.363	20.8615	17	22.151	0	80.0286	31.0999	21.0741	7.9789	30.5481	0	173.876	31.4655	47.5344	0	64.215	44.7461
ASV450	0	0	0	0	0	0	0	0	0	0	0	0	0	0	0	0	70.3055	0	0	0	0	0	56.4851	0	0	0	0	0	17.9622	5.0656
ASV451	33.5143	24.3952	0	0	0	0	0	0	0	0	0	0	0	0	0	0	0	0	0	0	0	0	0	0	0	0	0	0	0	0
ASV452	22.7281	29.4549	0	0	0	0	0	0	0	0	0	0	0	0	0	0	0	0	0	0	0	0	0	0	0	0	0	0	0	0
ASV453	0	0	0	0	0	0	11.1947	5.28835	0	5.65957	0	0	49.406	1.64772	0	0	0	0	39.7179	2.32907	0	0	0	0	0	0	0	0	0	0
ASV454	0	0	0	0	0	0	0	18.5092	0	0	0	0	0	5.053	0	0	0	0	0	6.02818	0	0	0	0	0	0	0	0	8.98112	0
ASV455	33.129	24.3952	0	0	0	0	0	0	0	0	0	0	0	0	0	0	0	0	0	0	0	0	0	0	0	0	0	0	0	0
ASV456	0	0	0	0	0	0	0	10.9072	0	0	0	0	0	5.60224	0	0	0	0	0	14.2484	0	0	0	0	0	0	0	0	0	0
ASV457	0	0	0	0	0	0	0	2.31365	0	0	0	20.8842	0	0	8.85034	0	0	9.55341	0	0	0	0	0	17.6224	0	0	0	6.61692	17.0641	26.1723
ASV458	0	8.13172	0	0	38.063	0	15.2655	4.46205	0	0	0	0	0	3.40528	0	0	0	0	0	0	0	20.2132	0	0	0	0.883864	0	0	0	0
ASV459	0	0	0	0	0	0	50.8851	0	0	9.26111	0	0	86.8864	0	0	0	0	0	0	0	0	0	0	0	0	0	0	0	0	0
ASV46	0	0	13.1566	45.7542	24.2219	16.1916	0	0	1.65573	265.485	391.27	0	0	0	0	144	500.806	0	0	0	4.55656	300.539	344.674	0	0	0	3.39531	2.06779	105.079	69.2299
ASV460	0	0	0	0	0	0	0	0	0	0	0	0	0	0	0	0	0	0	0	9.86429	0	0	0	0	0	26.1624	0	0	0	0
ASV461	24.269	26.0215	0	0	10.3808	0	0	0	0	0	0	0	0	0	0	0	0	0	0	0	0	0	0	0	0	0	0	0	0	0
ASV462	18.1054	15.7213	0	0	0	0	0	0	0	0	58.968	0	0	0	0	0	0	0	0	0	0	0	0	0	0	0	0	0	0	0
ASV463	0	0	0	0	0	0	0	0	0	0	16.6498	0	0	0	0	0	92.4566	0	0	0	0	19.1494	35.7355	0	0	0	0	0	0	0
ASV464	0	0	0	0	0	0	0	0	0	0	0	0	0	0	0	0	0	0	0	26.9898	0	0	0	0	0	3.71223	0	0	0	0
ASV465	0	0	0	0	0	0	0	14.7082	0	0	0	0	0	9.00752	0	0	0	0	0	3.2881	0	0	0	0	0	3.889	0	0	0	0
ASV466	0	0	0	0	0	0	0	0	0	6.68858	0	0	0	0	0	0	0	42.739	0	0	0	27.6602	17.2914	0	0	0	0	0	0	15.1968
ASV467	0	0	7.01685	19.6089	9.51575	0	0	0	0	40.646	0	0	0	0	0	55	0	0	0	0	0	20.2132	0	0	0	0	0	0	0	0
ASV468	0	0	0	0	0	0	0	0	0	0	0	0	0	0	135.284	0	0	0	0	0	0	0	0	0	0	0	0	0	0	0
ASV469	13.4828	4.69833	0	3.26816	7.78561	0	0	0	4.13934	0	0	10.4421	0	0	1.8965	0	0	11.5647	0	0	0	0	0	37.007	0	0	0	0	5.83773	5.48774
ASV47	0	16.4442	0	0	0	0	0	162.451	0	0	0	0	0	124.787	0	0	0	0	0	142.758	0	0	0	0	0	27.0462	0	0	0	0
ASV470	0	0	14.9108	13.0726	0	0	12.7213	0	0	0	0	0	0	0	0	0	0	0	3.55683	0	0	0	0	0	94.5528	0	0	0	0	0
ASV471	0	3.07198	0	46.5712	0	76.4243	0	0	0	0	0	0	0	0	0	0	0	0	0	0	0	0	0	0	12.0571	0	0	0	0	0
ASV472	0	0	0	0	0	0	0	0	0	0	0	0	0	0	4.42517	0	0	0	0	7.67223	0	0	0	0	0	26.1624	0	0	0	0
ASV473	11.9419	4.87903	0	0	0	0	18.3186	0	0	0	0	0	18.7402	0	0	0	0	0	26.0834	0	0	0	0	0	31.0946	0	0	0	0	0
ASV474	0	0	0	14.7067	0	0	0	0	3.31147	0	0	0	0	0	0	0	0	0	0	0	0	0	0	0	0	0	0	0	36.8226	41.7912
ASV475	3.85221	6.68608	0	10.6215	0	0	0	0	0	0	0	0	0	0	0	0	0	10.559	0	0	8.54355	13.2982	0	29.9581	0	0	10.1859	0	0	8.02054
ASV476	0	0	49.1179	0	0	31.7355	0	0	0	0	0	0	0	0	0	0	0	0	0	0	0	0	0	0	0	0	19.0138	29.7761	0	0
ASV477	0	0	0	0	0	8.41962	0	0	0	0	59.6617	0	0	0	0	0	0	0	0	14.5224	0	0	0	0	0	0	0	0	0	0
ASV478	20.0315	10.1195	30.6987	0	9.51575	0	12.2124	0	0	0	0	0	0	0	0	0	0	0	0	0	0	0	0	0	16.4992	0	0	0	0	0
ASV479	0	0	21.0505	0	32.8726	13.6009	0	0	0	0	0	0	0	0	0	0	0	0	0	0	9.68269	0	6.91654	0	0	0	0	0	20.2075	19.8403
ASV48	54.3162	36.8638	0	25.3282	46.7137	112.693	0	0	0	0	0	0	0	1.53787	0	0	0	0	0	136.593	0	0	7.49292	0	0	303.519	0	0	2.69433	2.11067
ASV480	0	0	0	4.90223	0	0	0	0	0	0	0	0	0	0	10.1147	0	0	0	0	0	66.0701	0	0	0	0	0	17.6556	16.5423	0	0
ASV481	0	0	0	0	0	0	0	15.3693	0	0	0	0	0	0.768934	0	0	0	0	0	14.2484	0	0	0	0	0	0	0	0	0	0
ASV482	0	0	0	0	0	0	0	18.1787	0	0	0	0	0	6.70071	0	0	0	0	0	4.38413	0	0	0	0	0	0	0	0	0	0
ASV483	0	0	0	0	0	0	0	3.47048	0	0	0	11.188	0	1.42802	6.32167	0	0	38.7165	0	2.87709	0	0	0	9.98602	0	4.06577	0	0	0	2.5328
ASV484	0	9.75807	0	37.5838	12.976	56.3467	0	0	0	0	0	0	0	0	0	0	0	0	0	0	0	0	0	0	0	0	0	0	0	0
ASV485	0	0	54.3806	0	0	0	0	0	0	0	31.9121	0	0	0	0	0	18.2987	0	0	0	13.6697	0	8.64568	0	0	0	17.6556	0	0	4.22133
ASV486	0	0	9.64817	0	0	0	0	0	0	0	0	0	0	0	0	0	0	0	0	0	0	0	53.0268	0	0	0	0	0	23.3509	19.8403
ASV487	0	0	0	0	0	0	0	0	0	0	0	0	0	0	0	0	0	63.857	0	0	0	0	0	13.5105	0	0	0	0	13.0226	9.70907
ASV488	0	0	0	0	65.7452	31.0878	0	0	0	0	0	0	0	0	0	0	0	0	0	0	0	0	0	0	0	0	33.2741	11.5796	0	0
ASV489	0	0	0	0	0	0	32.5665	0	0	0	0	0	63.0353	0	0	0	0	0	36.7539	0	0	0	0	0	0	0	0	0	0	0
ASV49	0	1.26493	0	0	0	0	7.12392	0	0	0	806.127	0	0	3.51513	0	0	486.36	0.502811	5.92805	1.37004	0	0	346.404	0	0	0	0	0	289.641	149.857
ASV490	0	0	0	0	0	0	0	11.7335	0	0	0	0	0	4.8333	0	0	0	0	0	7.53522	0	0	0	0	0	5.30318	0	0	0	0
ASV491	0	0	0	0	0	0	0	0	0	0	0	0	0	0	0	52	0	0	0	0	0	78.1932	0	0	0	0	0	0	0	0
ASV492	20.802	16.8056	0	16.3408	15.5712	8.41962	0	0	0	0	0	0	0	0	0	0	0	0	0	0	0	0	0	0	0	0	0	0	0	0
ASV493	0	35.7796	0	0	0	0	0	0	0	0	0	0	0	0	0	0	0	0	0	0	0	0	0	0	0	0	0	0	0	0
ASV494	0	6.86679	0	0	0	0	0	19.1703	0	0	0	0	0	0	0	44	0	0	0	0	0	0	0	0	0	0	0	0	0	0
ASV495	0	0	0	0	0	0	0	0	24.0081	0	0	0	0	0	18.965	0	35.6343	0	0	0	0	0	8.64568	0	0	0	10.1859	0	0	18.1517
ASV496	5.77832	7.4089	0	12.2556	0	0	4.57966	0	0	0	0	0	0	0	0	0	9.63089	0	0	0	0	29.7879	24.2079	0	0	0	0	0	0	3.37707
ASV497	0	0	0	0	18.1664	0	0	0	0	0	8.32489	0	0	0	0	0	0	0	0	0	0	0	0	0	0	0	0	0	25.5962	44.7461
ASV498	0	0	0	0	0	30.4402	0	0	0	0	0	41.0226	0	0	0	0	0	14.0787	0	0	0	0	0	21.1469	0	0	0	0	5.38867	7.5984
ASV499	0	0	0	0	0	0	0	28.5901	0	0	0	0	0	1.42802	0	0	0	0	0	1.37004	0	0	0	0	0	0	0	0	0	0
ASV5	10.401	10.1195	0	7.35335	0	6.47663	0	68.418	14.4877	0	0	13.4256	0	1112.87	108.101	15	14.4463	31.1743	0	408.957	2.84785	413.839	61.0961	80.4756	0	8.13154	25.1253	13.2338	118.551	128.329
ASV50	0	0	0	0	0	0	0	84.6136	0	0	61.7429	0	0	68.545	3.793	0	0	0	0	259.075	0	0	0	0	0	13.258	0	0	19.7585	19.8403
ASV500	0	0	0	0	0	0	0	12.7251	0	0	0	0	0	8.45828	0	0	0	0	0	5.61717	0	0	0	0	0	0	0	0	0	0
ASV501	0	3.07198	0	0	0	0	0	0	0	25.2108	0	0	0	0	5.68951	75	0	0	0	0	0	7.9789	6.91654	0	0	0	0	0	0	6.75414
ASV502	0	0	0	0	0	0	0	0	0	0	0	14.9173	0	0	0	0	0	51.7896	0	0	0	0	0	12.3357	0	0	0	0	6.28678	14.7747
ASV503	16.9497	12.2879	0	0	0	11.6579	31.5488	0	0	0	0	0	0	0	0	0	0	0	0	0	0	0	0	0	0	0	0	0	0	0
ASV504	6.16354	13.5529	0	0	7.78561	9.06729	0	0	0	0	0	0	0	0	0	0	3.85236	0	0	0	0	0	12.6803	0	0	0	0	0	12.1245	10.5533
ASV505	0	0	0	0	0	30.4402	0	0	0	0	28.4434	30.5805	0	0	0	0	0	0	0	0	0	0	0	0	0	0	0	0	28.2905	0
ASV506	0	0	0	0	0	0	0	0	12.418	0	0	0	0	0	12.0112	0	0	0	0	0	17.0871	0	4.61103	0	0	0	16.9766	14.4745	11.2264	8.44267
ASV507	0	0	0	0	0	0	0	0	0	0	0	0	0	0	0	0	56.8223	0	0	0	0	7.44698	35.1591	0	0	0	0	0	18.4113	6.75414
ASV508	10.7862	5.78256	28.0674	12.2556	16.4363	4.53364	0	0	0	0	0	0	0	0	0	0	0	0	0	0	0	0	13.2567	0	0	0	0	0	7.18489	7.17627
ASV509	0	9.75807	0	0	0	0	0	0	0	0	0	0	0	0	0	0	0	0	0	0	0	70.2143	0	0	0	0	0	0	0	0
ASV51	0	0	0	674.057	0	0	0	0	0	393.083	0	28.3429	0	0	0	630	0	15.0843	0	0	0	350.54	0	18.2098	0	0	0	0	48.498	59.0987
ASV510	0	0	0	151.969	0	0	0	0	0	0	0	0	0	0	0	0	0	0	0	0	0	0	0	0	0	0	0	0	0	0
ASV511	0	0	0	0	0	0	0	15.6998	0	0	0	0	0	2.96589	0	0	0	0	0	7.39822	0	0	0	0	0	1.76773	0	0	0	0
ASV512	0	0	0	0	0	0	0	9.58513	0	0	0	0	0	7.68934	0	0	0	0	0	4.24713	0	0	0	0	0	4.77286	0	0	0	0
ASV513	0	0	0	0	12.111	0	0	0	0	0	59.6617	0	0	0	0	0	44.3021	0	0	0	0	0	11.5276	0	0	0	0	0	0	8.02054
ASV514	17.7202	10.6616	0	24.5112	25.087	0	0	0	0	0	0	0	0	0	0	0	0	0	0	0	0	0	0	0	12.6917	0	0	0	0	0
ASV515	0	0	0	0	0	0	0	0	0	0	0	0	0	0	116.319	0	0	0	0	0	0	0	0	0	0	0	0	0	0	0
ASV516	9.24531	23.6724	0	9.80447	6.92055	0	0	0	0	0	0	0	0	0	0	0	0	0	0	0	0	4.25541	0	0	0	0	0	0	0	0
ASV517	18.1054	9.03525	0	0	0	0	43.2524	0	0	0	0	0	0	0	0	0	0	0	0	0	0	0	0	0	0	0	0	0	0	0
ASV518	0	0	0	0	0	0	0	0	0	42.1895	0	0	0	0	0	36	0	0	0	0	0	34.0433	0	0	0	0	0	0	0	0
ASV519	0	0	0	0	0	0	0	0	0	0	0	0	0	0	0	0	0	0	0	20.0026	0	0	0	0	0	6.36382	0	0	0	0
ASV52	38.9074	18.7933	0	19.6089	0	0	149.093	53.5445	0	0	8.32489	36.5474	86.8864	60.3064	0	0	0	37.7108	154.722	51.5135	0	10.6385	64.5544	89.8742	88.207	34.2939	0	14.0609	82.1772	48.5453
ASV520	0	0	63.1516	0	0	16.8392	0	0	5.79507	0	0	0	0	0	0	0	0	0	0	0	0	0	0	0	0	0	19.6928	16.5423	0	0
ASV521	0	0	0	0	7.78561	0	0	0	33.1147	0	0	0	0	0	0	0	0	8.54779	0	0	0	0	21.326	0	0	0	0	0	7.63395	8.8648
ASV522	0	0	0	0	0	0	0	0	0	0	0	0	0	0	0	0	51.0437	0	0	13.7004	0	0	16.1386	0	0	0	0	0	0	0
ASV523	29.2768	18.4319	0	0	0	0	0	0	0	0	0	0	0	0	0	0	0	0	0	0	0	0	0	0	0	0	0	0	0	0
ASV524	0	3.6141	0	0	0	0	0	0	0	0	40.9307	0	0	0	0	0	0	0	0	0	0	0	37.4646	0	0	0	0	0	12.5736	2.5328
ASV525	30.0473	17.8898	0	0	0	0	0	0	0	0	0	0	0	0	0	0	0	0	0	0	0	0	0	0	0	0	0	0	0	0
ASV526	22.7281	19.8775	0	0	6.05548	0	0	0	0	0	0	0	0	0	0	0	0	0	0	0	0	0	0	0	0	0	0	0	0	0
ASV527	2.31133	0	0	0	0	0	37.655	3.801	0	0	0	0	0	2.63635	0	0	0	0	0	6.57619	0	0	0	0	0	0	0	0	0	0
ASV528	0	0	0	0	0	0	0	0	0	0	0	0	0	6.92041	0	0	0	0	0	4.11012	0	0	0	0	0	14.4954	0	0	0	0
ASV529	2.69655	5.60185	0	0	51.039	12.9533	0	0	0	0	0	0	0	0.659087	0	0	0	0	5.33524	0	0	0	0	0	13.9608	3.53545	0	0	0	0
ASV53	0	14.6371	21.9277	0	0	0	0	0	86.5121	0	0	0	0	0	186.489	0	0	0	0	0	472.173	0	5.18741	12.3357	0	0	279.774	514.052	10.7773	25.7501
ASV530	0	0	0	0	122.84	9.71495	0	0	0	0	0	0	0	0	0	0	0	0	0	0	0	0	9.79844	0	0	0	0	0	0	0
ASV531	0	4.87903	0	0	25.952	0	0	0	0	0	31.2183	0	0	0	0	0	68.3793	0	0	0	0	0	0	0	0	0	0	0	0	0
ASV532	0	0	0	0	0	0	0	0	0	38.588	0	0	0	0	0	35	0	0	0	0	0	33.5114	0	0	0	0	0	0	0	0
ASV533	26.1951	12.1072	0	0	20.7616	8.41962	0	0	0	0	0	0	0	0	0	0	0	0	0	0	0	0	0	0	0	0	0	0	0	0
ASV534	23.1133	15.3599	0	5.71927	0	0	10.177	0	0	0	0	0	0	0	0	0	0	0	0	0	0	0	0	0	0	0	0	0	0	0
ASV535	0	0	0	0	0	0	0	0	0	19.0367	0	0	0	0	0	76	0	0	0	0	0	30.8518	0	0	0	0	0	0	0	0
ASV536	0	0	0	0	0	0	0	0	0	0	0	0	0	6.48102	0	0	0	0	0	8.22024	0	0	0	0	0	9.19218	0	0	0	0
ASV537	0	0	0	0	0	0	0	0	0	0	0	0	0	0	0	0	0	0	0	0	0	0	0	0	0	0	34.6322	49.6269	0	0
ASV538	0	0	0	0	0	0	0	0	0	0	0	0	0	0	26.551	0	0	0	0	0	21.0741	0	0	0	0	0	38.7066	14.0609	0	0
ASV539	0	0	0	0	0	0	0	0	0	0	0	0	0	0	0	0	0	0	0	7.53522	0	0	0	0	0	20.3289	0	0	0	0
ASV54	24.6542	12.6493	0	0	69.2055	80.3102	50.8851	4.13152	0	61.7408	11.0999	0	214.661	26.4733	51.2055	118	33.7081	40.2249	276.247	8.49425	27.3394	60.6397	57.6379	21.1469	189.106	17.854	0	0	111.366	109.755
ASV540	0	0	0	0	0	109.455	0	0	0	0	0	0	0	0	0	0	0	0	0	0	0	0	0	0	0	0	0	0	0	0
ASV541	0	0	0	0	0	0	0	0	0	0	0	0	0	0	0	0	0	0	0	0	0	89.8956	0	0	0	0	0	0	0	0
ASV542	0	5.96326	0	11.4385	0	0	0	0	0	0	0	0	0	0	0	0	0	0	0	0	0	10.6385	0	0	0	0	14.2603	0	20.6566	14.3525
ASV543	29.6621	16.2634	0	0	0	0	0	0	0	0	0	0	0	0	0	0	0	0	0	0	0	0	0	0	0	0	0	0	0	0
ASV544	0	0	35.9614	17.1578	0	39.5075	0	0	0	0	0	0	0	0	0	0	0	0	0	0	0	0	0	0	0	0	18.3347	6.61692	0	0
ASV545	0	0	0	0	0	0	17.3009	0	0	0	0	0	12.7774	0	0	0	0	0	10.6705	9.59028	0	0	0	0	0	5.12641	0	0	0	0
ASV546	0	0	0	0	0	0	0	0	0	0	0	0	0	8.34843	0	0	0	0	0	5.06915	0	0	0	0	0	9.36895	0	0	0	0
ASV547	0	0	0	0	0	0	0	0	0	0	0	0	0	0	0	0	0	0	0	0	0	0	26.5134	0	0	0	0	0	31.4339	21.1067
ASV548	0	0	135.951	0	0	6.47663	0	0	0	0	0	0	0	0	0	0	0	0	0	0	0	0	0	0	0	0	0	0	0	0
ASV549	0	0	23.6819	24.5112	0	69.9476	0	0	0	0	0	0	0	0	0	0	0	0	0	0	0	0	0	0	0	0	0	0	0	0
ASV55	0	0	0	0	486.168	205.957	0	0	0	276.804	38.8495	0	0	0	0	329	100.161	0	0	0	0	438.308	104.325	0	0	0	0	0	39.5169	27.8608
ASV550	0	0	4.38553	8.17039	0	0	76.3277	0	0	0	0	0	0	0	0	0	0	0	0	0	0	0	0	0	0	0	0	0	0	0
ASV551	0	0	18.4192	0	0	0	0	10.742	0	0	0	0	0	3.18559	0	0	0	0	0	0	0	0	0	0	0	0	16.9766	9.51182	0	0
ASV552	0	3.97551	0	0	0	0	0	6.44518	0	0	0	0	0	0	0	0	0	0	0	0	0	0	0	14.0979	0	0	0	0	16.166	17.3075
ASV553	0	2.52987	0	39.2179	50.174	0	0	0	0	0	0	0	0	0	0	0	0	0	0	0	0	22.3409	0	0	0	0	0	0	0	0
ASV554	0	0	0	0	0	0	0	13.3861	0	0	0	0	0	3.95452	0	0	0	0	0	0	0	0	12.6803	0	0	0	0	0	0	9.70907
ASV555	0	0	0	0	0	0	0	2.14839	0	0	0	0	0	2.08711	0	0	0	0	0	16.9885	0	0	0	0	0	1.06064	0	0	0	0
ASV556	0	0	0	0	0	0	0	9.08935	0	0	0	0	0	5.60224	0	0	0	0	0	5.89117	0	0	0	0	0	2.12127	0	0	0	0
ASV557	0	0	0	0	0	0	0	0	0	0	0	0	0	0	1.8965	0	0	0	0	0	18.7958	0	0	0	0	0	59.0785	14.0609	0	1.68853
ASV558	7.70443	9.39666	0	12.2556	0	0	0	0	0	0	0	0	0	0	0	0	0	0	0	1.91806	0	7.9789	13.2567	0	0	0	0	0	4.49056	4.64347
ASV559	6.16354	2.34916	0	0	0	0	0	0	0	0	15.2623	0	0	0	0	0	37.5605	0	0	0	0	0	13.8331	0	0	0	0	0	12.1245	8.02054
ASV56	0	0	137.706	0	107.268	112.046	0	0	603.101	0	351.727	0	0	0	157.41	0	0	0	0	0	72.3354	0	0	19.972	0	0	40.7438	33.4981	7.18489	0
ASV560	0	7.2282	24.559	0	12.111	5.82897	0	0	0	0	0	0	0	0	0	0	0	0	0	0	0	0	1.72914	0	0	0	0	0	15.2679	13.5083
ASV561	0	0	0	41.669	0	20.7252	0	0	0	39.617	0	0	0	0	0	0	0	0	0	0	0	0	0	0	0	0	0	0	0	0
ASV562	0	0	0	0	0	10.3626	0	0	0	18.5222	0	7.45865	0	0	0	28	0	13.0731	0	0	2.84785	5.85119	5.18741	0	0	0	0	0	4.49056	3.7992
ASV563	15.0236	18.4319	0	0	15.5712	0	0	0	0	0	0	0	0	0	0	0	0	0	0	0	0	0	0	0	0	0	0	0	0	0
ASV564	0	0	0	0	0	0	24.9337	2.9747	0	0	0	0	25.5548	0	0	0	0	0	14.2273	0	0	0	0	0	10.1533	3.889	0	0	0	0
ASV565	0	23.4916	0	22.8771	0	0	0	0	0	0	0	0	0	0	0	0	0	0	0	0	0	0	0	0	0	0	0	0	0	0
ASV566	0	1.80705	0	0	0	0	0	2.64417	0	0	0	0	0	3.95452	0	0	0	0	0	8.08324	0	0	0	0	0	6.54059	0	0	0	0
ASV567	0	12.8301	0	0	0	0	40.1993	0	0	0	0	0	5.11097	0	0	0	0	0	0	0	0	0	0	0	0	0	0	0	0	0
ASV568	0	0.72282	0	84.972	7.78561	12.9533	0	0	0	0	0	0	0	0	0	0	0	0	0	0	0	10.1066	0	0	0	0	0	0	0	0
ASV569	0	0	0	0	0	0	0	0	0	0	0	0	0	0	0	0	0	22.6265	0	0	0	13.8301	0	49.9301	0	0	0	0	0	0
ASV57	0	0	106.13	0	108.134	0	0	0	624.626	0	342.708	0	0	0	177.639	0	0	27.6546	0	0	68.3484	0	9.79844	24.6713	0	0	33.2741	33.9117	0	0
ASV570	11.5566	18.974	0	15.5237	0	0	0	0	0	0	0	0	0	0	0	0	0	0	0	0	0	0	0	0	0	0	0	0	0	0
ASV571	0	0	0	0	0	0	0	0	0	0	0	0	0	0	0	0	0	0	0	0	0	5.31927	30.5481	0	0	0	0	0	20.6566	18.996
ASV572	15.7941	13.9143	0	0	12.976	0	4.57966	0	0	0	0	0	0	0	0	0	10.594	0	0	0	0	0	0	0	0	0	0	0	0	0
ASV573	0	0	0	0	0	0	0	18.0134	0	0	0	0	0	4.8333	0	0	0	0	0	0	0	0	0	0	0	0	0	0	0	0
ASV574	0	0	0	0	0	0	0	6.61044	0	9.26111	0	0	0	3.84467	0	0	6.74162	0	0	2.19206	2.84785	0	5.18741	0	0	0	6.11157	3.30846	0	2.5328
ASV575	0	0	0	0	0	0	0	0	0	0	0	0	0	0	0	104	0	0	0	0	0	26.0644	0	0	0	0	0	0	0	0
ASV576	26.5803	14.9985	0	0	0	0	0	0	0	0	0	0	0	0	0	0	0	0	0	0	0	0	0	0	0	0	0	0	0	0
ASV577	0	9.75807	0	0	84.7767	0	0	0	0	0	0	0	0	0	0	0	0	0	0	0	0	0	0	0	0	0	0	0	0	0
ASV578	24.269	15.902	0	0	0	0	0	0	0	0	0	0	0	0	0	0	0	0	0	0	0	0	0	0	0	0	0	0	0	0
ASV579	19.6463	18.0705	0	0	0	0	0	0	0	0	0	0	0	0	0	0	0	0	0	0	0	0	0	0	0	0	0	0	0	0
ASV58	28.8916	54.2115	0	11.4385	44.9835	0	20.8629	52.553	0	3.08704	0	0	0	20.4317	0	0	46.2283	0	0	201.396	0	0	18.4441	0	0	58.6885	0	0	2.69433	1.68853
ASV580	0	4.69833	0	0	64.8801	11.0103	0	0	0	0	0	0	0	0	0	0	31.7819	0	0	0	0	0	0	0	0	0	0	0	0	0
ASV581	0	3.6141	0	0	0	0	0	0	0	0	0	0	0	5.60224	0	0	0	0	7.11365	0	0	0	0	0	43.1516	0	0	0	0	0
ASV582	0	0	0	0	0	0	5.59736	6.44518	0	0	0	0	5.11097	7.90904	0	0	0	0	13.6345	0	0	0	0	0	0	0	0	0	0	0
ASV583	0	0	0	0	0	0	0	0	0	0	0	0	0	0	0	0	0	0	0	17.8105	0	0	0	0	0	3.71223	0	0	0	0
ASV584	7.31921	23.4916	0	0	0	0	0	0	0	0	0	0	0	0	0	0	0	0	0	0	0	0	0	0	0	0	0	0	0	0
ASV585	5.77832	6.68608	0	33.4986	44.9835	0	0	0	0	0	0	0	0	0	0	0	0	0	0	0	0	2.12771	0	0	0	0	0	0	0	0
ASV586	0	0.903525	0	0	0	2.59065	0	0	0	4.11605	2.08122	0	0	1.09848	0	17	16.3725	0	0	3.83611	0	10.6385	4.03465	0	0	5.30318	0	0	0	0
ASV587	0	0	0	0	0	0	12.7213	0	0	0	0	0	82.6273	0	0	0	0	0	16.0057	0	0	0	0	0	0	0	0	0	0	0
ASV588	0	0	0	0	0	0	0	17.0219	0	0	0	0	0	3.62498	0	0	0	0	0	0	0	0	0	0	8.24958	0	0	0	0	0
ASV589	8.47487	8.13172	0	0	63.15	0	0	0	0	0	0	0	0	0	0	0	0	0	0	0	0	0	0	0	5.07666	0	0	0	0	0
ASV59	0	4.87903	0	75.1676	23.3568	0	0	18.8397	0	38.588	0	0	0	108.749	14.5398	55	0	0	0	143.854	0	91.4914	12.1039	0	0	42.0719	0	0	0	0
ASV590	0	0	0	0	0	0	0	0	24.0081	0	0	0	0	0	0	0	0	0	0	0	0	0	0	52.8672	0	0	0	0	0	0
ASV591	0	0	0	0	0	0	0	0	0	26.7543	0	0	0	0	0	56	0	0	0	0	0	21.2771	0	0	0	0	0	0	0	0
ASV592	7.70443	7.04749	0	0	60.5548	11.6579	0	0	0	0	0	0	0	0	0	0	0	0	0	0	0	0	0	0	0	0	0	0	0	0
ASV593	0	24.5759	0	0	0	0	0	0	0	0	0	0	0	0	0	0	0	0	0	0	0	0	0	0	0	0	0	0	0	4.64347
ASV594	0	0	0	88.2402	0	0	0	0	0	0	0	0	0	0	0	0	0	0	0	0	0	20.7451	0	0	0	0	0	0	0	0
ASV595	0	0	0	45.7542	21.6267	0	0	0	0	0	0	0	0	0	17.7007	0	0	0	0	0	9.11312	0	0	0	0	0	14.9394	0	0	0
ASV596	0	0	0	23.6941	0	14.8963	0	0	0	0	0	0	0	0	0	0	0	12.0675	0	0	0	0	0	41.7063	0	0	0	0	0	0
ASV597	0	0	0	0	0	0	14.2478	0	0	0	0	0	9.37011	0	0	0	0	0	3.55683	0	15.948	0	0	0	0	0	35.9903	0	2.24528	6.332
ASV598	16.5645	12.8301	0	0	0	4.53364	0	0	0	0	4.16245	0	0	0	0	0	0	0	0	0	0	0	0	0	0	0	0	0	3.59245	4.22133
ASV599	0	3.25269	0	0	0	0	0	2.80944	0	0	0	0	0	4.17422	0	0	0	0	0	2.19206	0	5.85119	0	0	0	6.18704	3.39531	0	2.24528	0
ASV6	0	0	0	0	0	0	0	4.95783	601.446	0	3.4687	10.4421	63.8871	1.75756	171.949	0	0	7.54217	4.14963	0	2098.3	0	5.18741	5.87413	0	0	1439.61	1984.25	6.73584	5.48774
ASV60	0	0	80.6938	0	0	8.41962	17.8098	0	0	0	311.49	0	90.2937	4.06437	0	0	19.2618	0	545.973	3.2881	49.5526	0	4.61103	0	295.081	10.076	130.38	123.654	5.83773	9.28694
ASV600	0	0	0	118.471	0	0	0	0	0	0	0	0	0	0	0	0	0	0	0	0	0	0	0	0	0	0	0	0	0	0
ASV601	28.1212	12.8301	0	0	0	0	0	0	0	0	0	0	0	0	0	0	0	0	0	0	0	0	0	0	0	0	0	0	0	0
ASV602	10.7862	8.85454	30.6987	0	0	0	0	0	0	0	0	0	0	0	0	0	0	0	0	0	0	0	0	0	0	0	0	0	8.53206	5.48774
ASV603	2.69655	0	0	0	0	0	9.15932	0	0	20.5803	9.71237	24.6136	0	0	5.05734	0	0	0	0	0	0	0	13.8331	0	0	0	0	0	0	0
ASV604	0	0	0	0	0	0	0	10.9072	0	0	0	0	0	2.19696	0	0	0	0	0	7.94624	0	0	0	0	0	0	0	0	0	0
ASV605	11.1714	5.78256	0	0	0	0	0	0	0	0	0	0	0	1.31817	0	0	0	0	2.96402	3.56211	0	0	0	0	0	6.71736	0	0	0	0
ASV606	0	18.0705	0	0	0	0	5.59736	0	0	8.74661	0	0	0	0	0	0	0	0	8.29926	0	0	0	0	0	0	0	0	0	0	0
ASV607	0	0	0	0	0	0	0	4.29678	0	0	0	0	0	7.90904	0	0	0	0	6.52085	2.05506	0	0	0	0	0	3.18191	0	0	0	0
ASV608	0	0	0	0	0	0	0	0	0	0	0	0	0	0	0	0	0	19.6096	0	0	0	0	4.03465	56.3916	0	0	0	0	0	0
ASV609	0	0	77.1853	0	0	26.5542	0	0	4.9672	0	0	0	0	0	0	0	0	0	0	0	0	0	0	0	0	0	0	0	0	0
ASV61	0	0	21.9277	0	0	0	0	0	4.13934	0	22.1997	0	0	0	800.324	82	53.933	12.0675	0	0	139.545	262.24	102.595	9.39861	0	0	147.357	0	39.0679	24.4837
ASV610	0	0	0	0	0	0	13.739	0	0	0	0	0	8.51828	0	0	0	0	0	21.341	0	0	0	0	0	43.1516	0	0	0	0	0
ASV611	25.0394	13.5529	0	0	0	0	0	0	0	0	0	0	0	0	0	0	0	0	0	0	0	0	0	0	0	0	0	0	0	0
ASV612	0	0	0	0	0	0	0	0	0	0	4.16245	0	0	0	0	0	34.6712	0	0	0	0	0	52.4504	0	0	0	0	0	3.14339	0
ASV613	5.77832	21.1425	0	0	0	0	0	0	0	0	0	0	0	0	0	0	0	0	0	0	0	3.72349	0	0	0	0	0	0	0	0
ASV614	0	0	0	0	0	0	25.9514	0	0	0	0	0	36.6286	0	0	0	0	0	12.4489	0	0	0	0	0	15.23	0	0	0	0	0
ASV615	0	0	0	0	0	0	4.07081	2.47891	2.4836	0	0	0	7.66645	1.97726	0	0	0	0	38.5323	0	0	0	0	0	0	0.530318	3.39531	4.13557	0	0
ASV616	0	0	0	0	0	44.0411	0	0	0	0	0	0	0	0	0	0	0	0	0	3.2881	0	0	0	11.1608	0	0	0	0	0	11.3976
ASV617	8.86009	8.49313	0	19.6089	9.51575	0	0	0	0	0	0	0	0	0	0	0	0	0	0	0	0	17.0217	0	0	0	0	0	0	0	0
ASV618	0	0.72282	0	0	0	0	0	0	0	0	0	0	0	0	0	52	0	0	0	0	0	0	46.6867	0	0	0	0	0	0	0
ASV619	0	0	0	42.486	0	0	0	0	0	0	0	0	0	0	0	0	0	0	0	0	0	45.2138	0	0	0	0	0	0	0	0
ASV62	12.3271	18.4319	4.38553	0	0	0	0	128.904	2.89754	18.0077	60.3555	0	0	56.1322	17.7007	64	49.1175	0	0	36.5801	5.12613	62.7674	13.8331	0	0	44.0164	0	0	46.2527	49.8117
ASV620	0	6.50538	20.1734	0	0	0	0	0	0	0	0	0	0	0	0	0	0	0	0	0	0	0	0	0	0	0	23.7672	17.3694	0	0
ASV621	0	0	0	0	23.3568	0	0	0	0	0	0	0	0	0	0	0	0	0	0	1.09603	0	0	0	0	0	17.854	0	0	0	0
ASV622	0.770443	0	0	0	32.8726	0	0	0.495783	0	0	0	0	0	0.219696	0	0	35.6343	0	0	0	0	0	30.5481	0	0	0	0	0	0	0
ASV623	0	0	0	9.80447	0	22.0206	0	0	0	10.2901	6.24367	44.7519	0	0	0	0	0	0	0	0	0	0	0	0	0	0	0	0	0	0
ASV624	0	0	0	0	64.8801	38.8598	0	0	0	0	0	0	0	0	0	0	0	0	0	0	0	0	0	0	0	0	0	0	0	0
ASV625	0	0	0	0	0	8.41962	0	6.11465	0	0	0	0	0	0	0	0	0	0	0	0	0	0	34.5827	0	0	3.18191	0	0	3.14339	0
ASV626	0	0	0	0	0	0	0	0	0	0	92.9613	0	0	0	0	0	0	0	0	0	0	0	0	0	0	0	0	0	0	0
ASV627	0	0	0	0	0	0	0	0	0	0	0	0	0	0	0	0	0	0	0	0	0	71.2782	0	0	0	0	0	0	0	0
ASV628	10.0158	12.6493	0	30.2304	0	0	0	0	0	0	0	0	0	0	0	0	0	0	0	0	0	0	0	0	0	0	0	0	0	0
ASV629	0	1.98775	0	0	0	0	0	0	0	0	9.01863	14.1714	0	0	0	0	12.5202	8.04498	0	0	2.27828	0	9.22206	0	0	0	6.79063	2.48134	6.73584	4.22133
ASV63	168.342	102.46	0	26.9623	14.7062	16.8392	0	0	16.9713	33.9574	29.1371	23.8677	0	0	24.0224	82	0	26.1462	46.8316	0	27.9089	76.0655	50.1449	42.8811	92.0145	0	12.2231	26.4677	110.468	104.689
ASV630	0	0	0	0	16.4363	0	0	0	0	3.08704	0	0	0	0	0	7	0	0	0	0	0	53.7246	0	0	0	0	0	0	0	0
ASV631	0	0	0	0	9.51575	0	0	0	0	0	0	0	0	0	0	0	15.4094	0	0	0	0	0	43.8048	0	0	0	0	0	7.18489	5.90987
ASV632	0	1.80705	0	11.4385	0	0	0	0	0	0	0	0	0	0	0	0	0	44.7502	0	0	0	0	0	11.1608	0	0	0	0	0	0
ASV633	0	0	0	49.8394	61.4198	0	0	0	0	0	0	0	0	0	0	0	0	0	0	0	0	0	0	0	0	0	0	0	0	0
ASV634	0	0	0	0	0	0	0	0	0	0	0	0	0	0	0	0	0	0	0	1.23304	0	34.0433	0	0	0	10.4296	0	0	0	0
ASV635	0	0	0	0	0	0	0	17.5177	0	0	0	0	0	0	0	0	0	0	0	0	0	0	0	0	0	4.41932	0	0	0	0
ASV636	12.7123	11.2037	0	0	0	0	0	0	0	0	0	0	0	0	0	0	0	0	4.14963	0	0	0	0	0	17.7683	0	0	0	0	0
ASV637	0	0	0	0	0	0	0	0	0	0	0	5.22106	0	0	0	0	0	0	0	0	11.3914	0	5.18741	0	0	0	8.82782	17.3694	10.3283	6.75414
ASV638	0	0	0	0	0	0	0	0	0	0	0	0	0	0	0	0	0	0	0	0	0	19.6813	0	18.2098	0	0	0	0	11.6755	15.1968
ASV639	0	3.43339	0	0	25.952	0	0	0	0	0	0	0	0	0	0	0	44.3021	0	0	0	0	0	19.5969	0	0	0	0	0	0	0
ASV64	0	0	0	0	0	29.1448	0	0	0	372.503	0	114.863	0	0	0	253	0	227.271	0	0	12.5305	0	0	71.6644	0	0	44.8181	0	134.717	188.272
ASV640	0	0	0	51.4734	16.4363	0	0	0	0	0	0	0	0	0	0	0	0	0	0	0	0	25.0006	0	0	0	0	0	0	0	0
ASV641	0	0	0	8.98743	10.3808	0	0	0	0	34.4719	0	0	0	0	0	10	12.5202	0	0	0	0	0	6.34016	0	0	0	0	0	0	2.11067
ASV642	0	0	0	17.1578	0	6.47663	0	5.12309	0	0	0	0	0	6.04163	0	0	0	0	0	0	0	0	0	6.46154	0	0	0	0	0	0
ASV643	0	0	0	0	0	0	0	1.15683	0	0	0	0	0	4.8333	0	0	0	0	0	9.72729	0	0	0	0	0	0.883864	0	0	0	0
ASV644	5.3931	14.095	0	0	0	0	0	0	0	0	0	0	0	0	0	0	0	0	7.11365	0	0	0	0	0	13.9608	0	0	0	0	0
ASV645	0	0	0	0	0	0	0	0	0	0	26.3622	0	0	0	0	0	25.0403	0	0	0	0	0	13.8331	8.22378	0	0	0	3.30846	7.18489	0
ASV646	0	14.8178	0	23.6941	6.92055	3.88598	0	0	0	0	0	0	0	0	0	0	0	0	0	0	0	0	0	0	0	0	0	0	0	0
ASV647	0	0	0	22.8771	0	0	0	0	0	12.3482	0	0	0	0.439391	0	0	0	0	0	3.01409	0	17.5536	0	0	0	2.47482	0	0	0	0
ASV648	0	0	0	0	0	0	0	0	0	0	0	0	0	2.41665	0	0	0	0	0	10.9603	0	0	0	0	0	4.06577	0	0	0	0
ASV649	0	0	0	0	0	0	0	0.826305	0	0	0	0	0	0.768934	0	0	0	0	18.3769	3.01409	0	0	0	0	4.44208	9.19218	0	0	0	0
ASV65	0	24.2145	0	31.8645	0	20.7252	0	0	0	429.098	45.7869	211.08	0	0	106.836	232	35.6343	109.11	0	0	9.11312	30.8518	87.6095	60.5035	0	0	0	0	41.3131	41.7912
ASV650	0	0	54.3806	0	20.7616	23.9635	0	0	0	0	0	0	0	0	0	0	0	0	0	0	0	0	0	0	0	0	0	0	0	0
ASV651	0	0	0	0	0	0	38.6727	0	0	0	0	0	39.1841	0	0	0	0	0	0	0	0	0	0	0	0	0	0	0	0	0
ASV652	0	0	0	0	0	0	0	4.62731	0	0	20.1185	0	0	1.64772	0	0	0	0	0	0	0	0	11.5276	7.63637	0	0	0	2.8949	4.49056	0
ASV653	0	0	0	0	0	0	0	0	31.045	0	6.93741	0	0	0	0	0	0	0	0	0	0	0	0	0	0	0	0	15.3016	0	0
ASV654	0	0	0	0	0	0	0	0	0	0	0	0	0	0	0	0	0	0	0	16.7145	0	0	0	0	0	0	0	0	0	0
ASV655	0	0	64.0288	0	0	0	0	0	14.4877	0	0	0	0	0	0	0	0	0	0	0	0	0	0	0	0	0	0	5.37625	0	0
ASV656	0	0	0	0	0	0	0	10.2462	0	0	0	0	0	6.48102	0	0	0	0	0	0	0	0	0	0	0	0	0	0	0	0
ASV657	0	0	0	0	0	0	0	0	0	21.0948	0	0	0	0	0	0	0	0	0	0	0	42.5541	0	0	0	0	0	0	0	0
ASV658	21.1872	11.7458	0	0	0	0	0	0	0	0	0	0	0	0	0	0	0	0	0	0	0	0	0	0	0	0	0	0	0	0
ASV659	19.6463	12.4686	0	0	0	0	0	0	0	0	0	0	0	0	0	0	0	0	0	0	0	0	0	0	0	0	0	0	0	0
ASV66	47.3822	49.5132	114.901	0	0	7.77196	28.4957	0	0	0	0	10.4421	0	13.5113	166.892	0	27.9296	54.3036	0	5.89117	81.4485	10.6385	102.019	14.0979	74.8808	10.6064	54.325	1.24067	171.988	142.259
ASV660	0	0	0	55.5586	44.9835	0	0	0	0	0	0	0	0	0	0	0	0	0	0	0	0	0	0	0	0	0	0	0	0	0
ASV661	0	0	0	0	0	0	0	0	9.93441	0	0	0	0	0	27.1832	0	0	0	0	0	0	0	0	0	0	0	0	11.166	0	10.9755
ASV662	23.8837	10.3002	0	0	0	0	0	0	0	0	0	0	0	0	0	0	0	0	0	0	0	0	0	0	0	0	0	0	0	0
ASV663	23.8837	10.3002	0	0	0	0	0	0	0	0	0	0	0	0	0	0	0	0	0	0	0	0	0	0	0	0	0	0	0	0
ASV664	0	0	0	0	0	0	0	2.64417	0	0	0	0	0	7.90904	0	0	0	0	0	4.24713	0	0	0	0	0	0	0	0	0	0
ASV665	0	0	0	0	0	0	0	0	0	52.9941	0	0	0	0	0	16	0	0	0	0	0	0	0	0	0	0	0	0	0	0
ASV666	0	0	0	0	0	0	0	0	0	0	14.5686	0	0	0	0	0	43.339	0	0	0	0	0	30.5481	0	0	0	0	0	0	0
ASV667	6.93399	7.04749	0	0	0	0	0	0	0	0	0	0	0	0	0	0	0	0	0	0	0	0	0	0	0	10.7831	0	0	0	0
ASV668	3.08177	9.39666	8.77106	14.7067	3.46027	7.77196	0	0	0	0	0	0	0	0	0	2	0	0	0	0	0	6.38312	0	0	0	0	0	0	0	0
ASV669	2.69655	0	0	0	0	0	56.4825	0	0	0	0	0	0	0	0	0	0	0	0	0	0	0	0	0	0	0	0	0	0	0
ASV67	0	0	0	0	0	0	0	12.5598	264.918	0	202.572	0	0	42.9505	105.572	0	90.5304	16.5928	0	34.662	57.5266	35.6391	55.9087	66.3777	27.2871	15.2025	0	26.4677	0	0
ASV670	0	0	0	0	20.7616	8.41962	0	0	0	0	0	0	0	0	0	0	0	13.0731	0	0	0	0	0	0	0	0	0	0	13.4717	10.5533
ASV671	0	0	0	0	0	0	0	0	0	0	0	8.95038	0	0	0	0	10.594	4.5253	0	0	0	0	44.3811	5.28672	0	0	0	0	0	0
ASV672	0	0	0	0	0	0	0	0	0	0	0	0	0	0	0	0	0	10.0562	0	0	0	10.1066	4.03465	0	0	7.95477	6.79063	0	2.69433	4.64347
ASV673	6.54876	3.43339	0	0	5.19041	0	0	0	0	0	0	0	0	0	0	0	7.70471	0	0	0	0	9.57468	20.1732	0	0	0	0	0	3.14339	2.95493
ASV674	0	7.2282	0	0	0	5.82897	0	0	0	0	0	0	0	0	0	0	0	0	0	0	0	0	12.1039	0	0	0	10.1859	0	9.43017	4.64347
ASV675	0	0	0	0	0	0	0	0	0	18.5222	0	0	0	0	0	26	0	0	0	0	0	29.256	0	0	0	0	0	0	0	0
ASV676	2.69655	2.52987	7.01685	0	7.78561	3.88598	0	0	0	0	11.7936	0	0	0	0	0	8.6678	0	0	0	8.54355	0	6.91654	0	0	0	0	7.85759	0	0
ASV677	0	0	0	0	0	12.3056	0	0	0	0	0	0	0	0	0	0	0	0	0	0	0	0	0	8.22378	0	0	0	0	12.1245	23.6395
ASV678	0	0	0	0	0	0	0	0	0	12.3482	0	0	0	0	0	0	0	0	0	0	0	48.9373	0	0	0	0	0	0	0	0
ASV679	0	0	0	0	0	0	0	0	0	0	0	0	0	0	0	0	0	0	0	0	30.7568	0	0	2.93706	0	0	12.2231	7.44403	9.43017	0
ASV68	0	0	0	0	0	0	0	303.419	0	0	0	0	0	32.1854	0	0	0	0	0	46.7184	0	0	0	0	0	8.13154	0	0	0	0
ASV680	0	0	0	0	0	0	0	1.32209	0	0	0	0	0	0.549239	0	0	0	0	0	10.1383	0	0	0	0	0	4.94964	0	0	0	0
ASV681	18.8759	7.4089	0	0	0	0	0	0	0	0	0	0	0	0	0	0	0	0	0	0	0	0	0	0	0	0	0	0	6.73584	3.7992
ASV682	2.31133	0	0	0	0	13.6009	0	0	0	0	0	0	0	0	0	0	0	0	22.5266	0	0	0	0	0	31.0946	0	0	0	0	0
ASV683	0	0	0	0	0	0	7.12392	0	0	0	0	0	0	0	0	0	0	0	0	7.12421	0	0	0	0	0	8.48509	0	0	0	0
ASV684	0	0	0	0	0	0	0	0	0	10.2901	0	0	0	0	0	50	0	0	0	0	0	23.4048	0	0	0	0	0	0	0	0
ASV685	0	0	0	0	0	0	0	0	0	0	0	0	0	0	0	0	0	0	0	0	0	0	0	0	0	0	0	0	27.8415	21.9509
ASV686	0	6.86679	0	15.5237	10.3808	8.41962	0	0	0	0	0	0	0	0	0	9	0	0	0	0	0	11.7024	0	0	0	0	0	0	0	0
ASV687	0	0	0	0	0	0	0	0.991566	0	0	0	0	11.9256	2.3068	0	0	0	0	29.6402	3.01409	0	0	0	0	0	0	0	0	0	0
ASV688	0	0	0	0	0	0	0	0	0	0	0	38.0391	0	0	0	0	0	28.1574	0	0	0	0	0	0	0	0	0	0	2.69433	0
ASV689	7.31921	6.50538	0	0	0	0	0	0	0	0	0	0	0	0	0	0	0	0	0	0	0	0	0	0	0	0	0	0	11.2264	13.5083
ASV69	54.7014	45.7184	69.2914	0	33.7377	47.9271	0	0	8.27867	0	10.4061	0	0	0	56.8951	0	40.4497	60.8402	0	0	70.0571	77.6613	92.7969	138.042	0	0	52.9669	44.6642	155.373	175.185
ASV690	0	0	8.77106	0	0	0	0	0	0	0	0	0	0	0	0	0	0	0	0	0	0	54.2565	0	0	0	0	0	0	0	0
ASV691	0	0	0	0	0	0	0	6.11465	0	0	0	0	0	6.26132	0	0	0	0	0	1.09603	0	0	0	0	0	1.76773	0	0	0	0
ASV692	0	0	0	0	0	0	0	0	0	57.1102	0	0	0	0	0	0	0	0	0	0	0	0	0	0	0	0	0	0	0	0
ASV693	18.4906	11.2037	0	0	0	0	0	0	0	0	0	0	0	0	0	0	0	0	0	0	0	0	0	0	0	0	0	0	0	0
ASV694	0	0	0	0	0	0	0	0	0	0	0	0	0	0	0	0	0	55.3092	0	0	0	0	0	0	0	0	0	0	0	0
ASV695	0	0	0	0	0	0	0	0	0	0	0	0	0	0	0	0	0	0	0	7.80923	0	0	0	0	0	9.36895	0	0	0	0
ASV696	21.9576	7.4089	0	0	3.46027	0	0	0	0	0	0	0	0	0	0	0	0	0	0	0	0	0	0	0	0	1.23741	0	0	0	0
ASV697	0	6.86679	0	23.6941	0	26.5542	0	0	0	0	0	0	0	0	0	0	0	0	0	0	0	0	0	0	0	0	0	0	0	0
ASV698	0	0	5.26264	13.8897	0	0	0	0	0	0	20.1185	0	0	0	0	0	18.2987	15.0843	0	0	0	3.72349	0	0	0	0	0	0	0	0
ASV699	0	0	0	0	27.6822	49.2224	0	0	0	0	0	0	0	0	0	0	0	0	0	0	0	0	0	0	0	0	0	0	0	0
ASV7	20.4167	36.141	0	32.6816	0	24.6112	0	703.351	0	0	0	0	0	690.613	0	0	0	0	0	99.4649	0	0	0	0	0	97.5785	0	0	0	0
ASV70	26.9655	61.4397	0	9.80447	20.7616	0	0	0	0	0	124.18	105.913	0	0	0	0	488.286	209.169	0	0	0	19.6813	299.14	6.46154	0	3.71223	0	0	49.3961	35.8813
ASV700	0	0	0	0	0	0	0	13.8819	0	0	0	0	0	2.63635	0	0	0	0	0	0	0	0	0	0	0	0	0	0	0	0
ASV701	11.9419	5.78256	0	2.45112	0	13.6009	0	0	0	0	0	0	0	0	0	0	0	0	0	0	0	0	0	0	0	0	7.46969	3.72202	0	0
ASV702	7.70443	5.60185	28.9445	0	0	0	0	0	0	0	0	17.1549	0	0	0	0	0	0	0	0	0	0	0	0	0	0	0	0	0	0
ASV703	0	0	0	0	0	0	0	0	0	0	0	0	0	0	0	0	0	0	0	12.4674	0	0	0	0	0	2.82836	0	0	0	0
ASV704	0	0	0	0	0	44.6888	0	0	0	0	0	0	0	0	0	0	0	0	21.9338	0	0	0	0	0	0	0	0	0	0	0
ASV705	0	0	0	0	0	0	0	5.12309	0	0	0	0	0	1.75756	0	0	16.3725	0	0	2.87709	0	0	7.49292	0	0	0	0	0	0	3.37707
ASV706	0	0	0	0	0	0	0	0	0	0	0	0	0	0	0	0	12.5202	0	0	0	0	9.04276	30.5481	0	0	0	6.11157	0	6.28678	0
ASV707	0	5.78256	0	0	0	6.47663	0	0	0	5.14506	0	0	0	0	0	12	0	0	0	0	0	5.85119	8.0693	0	0	0	0	0	3.59245	3.37707
ASV708	15.4089	7.95102	0	0	0	0	3.05311	0	0	0	0	0	0	0	0	0	0	0	2.96402	0	0	0	0	0	5.71124	0	0	0	0	0
ASV709	0	0	0	0	0	0	0	15.5345	0	0	0	0	0	0.98863	0	0	0	0	0	0	0	0	0	0	0	0	0	0	0	0
ASV71	133.672	73.3662	101.744	0	0	29.7925	0	0	0	0	0	0	0	2.63635	0	0	0	0	20.1554	0	17.6567	0	5.76379	20.5595	100.899	0	162.296	184.86	100.139	116.931
ASV710	0	0	0	0	0	0	0	0	36.0122	0	0	0	0	0	0	0	0	0	0	0	9.11312	0	0	0	0	0	0	0	0	0
ASV711	15.0236	11.2037	0	0	0	0	0	0	0	0	0	0	0	0	0	0	0	0	0	0	0	0	0	0	0	0	0	0	0	0
ASV712	6.16354	2.89128	0	0	0	0	0	0	0	0	0	10.4421	0	0	0	0	0	15.0843	0	0	0	5.85119	0	0	0	0	0	0	2.69433	3.37707
ASV713	0	5.24044	0	0	0	0	0	11.8988	0	0	0	0	0	0	0	0	0	0	0	0	0	0	0	0	0	0	0	0	0	0
ASV714	0	0	0	0	0	65.414	0	0	0	0	0	0	0	0	0	0	0	0	0	0	0	0	0	0	0	0	0	0	0	0
ASV715	0	0	0	0	0	0	0	0	0	0	31.9121	0	0	0	0	0	52.9699	0	0	0	0	0	0	0	0	0	0	0	0	0
ASV716	9.63054	13.5529	0	0	0	0	0	0	0	0	0	0	0	0	0	0	0	0	0	0	0	0	0	0	0	0	0	0	0	0
ASV717	0	0	22.8048	8.98743	0	8.41962	0	0	0	0	0	0	0	0	10.7468	0	0	0	0	0	17.6567	0	0	0	0	0	0	0	0	0.844267
ASV718	0	0	0	0	0	0	0	0	0	0	3.4687	0	0	0	0	0	12.5202	0	0	0	0	18.6174	17.8677	0	0	0	0	0	3.14339	3.7992
ASV719	18.8759	9.03525	0	0	0	0	0	0	0	0	0	0	0	0	0	0	0	0	0	0	0	0	0	0	0	0	0	0	0	0
ASV72	0	0	0	104.581	25.952	90.6729	0	0	0	496.499	0	50.7188	0	0	0	325	0	102.071	0	0	0	50.533	0	39.3567	0	0	0	0	64.664	77.2504
ASV720	0	17.8898	0	0	0	0	0	0	0	0	0	0	0	0	0	0	0	0	0	0	0	0	0	0	0	0	0	0	0	0
ASV721	0	9.93877	26.3132	0	0	9.06729	0	0	0	0	0	0	0	0	0	0	0	0	0	0	0	0	0	0	0	0	0	0	0	0
ASV722	21.1872	7.77031	0	0	0	0	0	0	0	0	0	0	0	0	0	0	0	0	0	0	0	0	0	0	0	0	0	0	0	0
ASV723	13.0975	0	0	17.9749	0	27.2019	0	0	0	0	0	0	0	0	0	0	0	0	0	0	0	0	0	0	0	0	0	0	0	0
ASV724	8.86009	6.86679	0	0	19.8966	0	0	0	0	0	0	0	0	0	3.16084	0	0	0	0	0	0	0	0	0	0	0	4.07438	0	1.34717	0
ASV725	10.401	8.13172	0	11.4385	9.51575	0	0	0	0	0	0	0	0	0	0	0	0	0	0	0	0	0	0	0	0	0	0	0	0	0
ASV726	0	8.31243	0	0	0	0	25.9514	0	0	0	0	0	0	0	0	0	0	0	0	0	0	0	0	0	0	0	0	0	0	0
ASV727	0	0	0	79.2528	0	0	0	0	0	0	0	0	0	0	0	0	0	0	0	0	0	0	0	0	0	0	0	0	0	0
ASV728	0	0	0	17.1578	0	49.2224	0	0	0	0	0	0	0	0	0	0	0	0	0	0	0	0	0	0	0	0	0	0	0	0
ASV729	7.31921	6.68608	0	32.6816	0	0	0	0	0	0	0	0	0	0	0	0	0	0	0	0	0	0	0	0	0	0	0	0	0	0
ASV73	0	0	107.884	0	0	161.268	0	0	196.618	0	0	0	0	0	79.6531	0	0	0	0	0	245.485	0	0	0	0	0	169.766	280.805	0	0
ASV730	0	0	0	0	0	0	0	0	0	0	0	0	0	0	0	0	0	0	0	0	0	51.065	0	0	0	0	0	0	0	0
ASV731	9.24531	12.8301	0	0	0	0	0	0	0	0	0	0	0	0	0	0	0	0	0	0	0	0	0	0	0	0	0	0	0	0
ASV732	7.31921	3.43339	28.0674	0	0	16.1916	0	0	0	0	0	0	0	0	0	0	0	0	0	0	0	0	0	0	0	0	0	0	0	0
ASV733	8.47487	6.86679	0	0	0	22.0206	0	0	0	0	0	0	0	0	0	0	0	0	0	0	0	0	0	0	0	0	0	0	0	0
ASV734	0	1.62634	35.0842	7.35335	0	23.3159	0	0	0	0	0	0	0	0	0	0	0	0	0	0	0	0	0	0	0	0	0	0	0	0
ASV735	0	0	0	0	0	0	26.4603	0	0	0	0	0	35.7768	0	0	0	0	0	0	0	0	0	0	0	0	0	0	0	0	0
ASV736	0	0	0	0	0	0	0	0	0	0	0	0	0	0	0	0	0	0	0	0	0	0	23.6315	0	0	0	0	0	15.717	7.5984
ASV737	0	0	0	0	0	0	0	0	0	0	0	0	0	0	0	0	0	0	0	0	0	0	0	0	0	0	0	38.8744	0	0
ASV738	0	0	0	0	0	0	0	0	0	11.8336	0	0	0	0	0	22	0	0	0	0	0	21.809	0	0	0	0	0	0	3.14339	0
ASV739	0	0	0	0	0	0	0	0	0	0	0	0	0	0	0	0	0	0	0	0	0	49.4692	0	0	0	0	0	0	0	0
ASV74	0	0	103.499	9.80447	0	14.2486	0	0	58.3646	204.774	21.506	86.5204	0	0	47.4125	127	202.249	0	0	0	59.8048	162.238	115.852	28.1958	0	0	56.3622	72.7861	36.8226	34.1928
ASV740	0	0	0	0	0	0	0	0	0	0	0	0	0	0	0	0	0	0	0	0	0	0	0	18.7972	0	0	0	0	13.0226	13.5083
ASV741	0	0	0	0	0	9.06729	0	0	0	0	0	0	0	0	15.8042	0	0	0	0	0	15.3784	0	0	0	0	0	6.11157	7.03047	0	0
ASV742	0	0	0	0	0	0	0	12.7251	0	0	0	0	0	0	0	0	0	0	0	0	0	0	0	0	0	2.65159	0	0	0	0
ASV743	0	0	0	0	0	0	0	0	0	23.6673	0	0	0	0	0	20	0	0	0	0	0	0	4.61103	0	0	0	0	0	4.49056	3.37707
ASV744	0	0	0	0	0	0	0	0	0	0	0	0	0	0	0	0	0	0	0	0	0	0	29.9717	0	0	0	0	0	8.98112	8.44267
ASV745	10.401	5.05974	0	0	22.4918	0	0	0	0	0	0	0	0	0	0	0	9.63089	0	0	0	0	0	0	0	0	0	0	0	0	0
ASV746	6.16354	5.42115	0	0	15.5712	0	0	0	0	0	0	0	0	0	0	0	0	0	0	0.822024	0	0	0	0	0	3.71223	0	0	0	0
ASV747	0	0	7.89396	0	0	11.0103	0	0	0	9.77562	0	0	0	0	5.05734	12	0	0	0	0	1.70871	0	0	4.11189	0	0	10.865	0	0	0
ASV748	0	0	0	20.426	0	0	0	0	0	0	0	0	0	0	0	0	0	0	0	0	0	25.0006	10.9512	0	0	0	0	0	0	0
ASV749	0	0	0	0	0	0	0	4.95783	0	0	0	0	0	6.70071	0	0	0	0	0	0	0	0	0	0	0	0	0	0	0	0
ASV75	0	0	0	0	0	0	0	9.41987	0	0	0	0	11.9256	11.6439	0	0	0	0	764.125	2.74008	0	0	0	0	522.896	2.82836	0	0	0	0
ASV750	0	0	0	0	0	0	0	0	0	0	0	0	0	0	0	0	0	0	0	0	0	48.4053	0	0	0	0	0	0	0	0
ASV751	13.0975	10.1195	0	0	0	0	0	0	0	0	0	0	0	0	0	0	0	0	0	0	0	0	0	0	0	0	0	0	0	0
ASV752	0	2.52987	0	0	0	0	0	0	0	0	0	0	0	0	0	0	0	0	0	1.23304	0	6.38312	0	0	0	0	0	0	9.87923	13.9304
ASV753	0	0	0	0	0	0	0	0	12.8319	0	0	0	0	0	0	0	0	0	0	0	0	0	0	0	0	0	0	24.3999	0	0
ASV754	4.62266	12.1072	0	8.17039	0	0	0	0	0	0	0	0	0	0	0	0	0	0	0	0	0	0	0	0	0	0	0	0	0	0
ASV755	0	16.0827	0	0	0	0	0	0	0	0	0	0	0	0	0	0	0	0	0	0	0	0	0	0	0	0	0	0	0	0
ASV756	0	0	0	0	0	0	0	4.29678	0	0	0	0	0	1.31817	0	0	0	0	0	5.89117	0	0	0	0	0	1.41418	0	0	0	0
ASV757	0	0	0	0	0	0	0	0	10.7623	3.08704	11.0999	0	0	0	10.7468	0	0	0	0	0	0	3.19156	0	1.76224	0	0	0	5.37625	0.898112	0
ASV758	0	0	0	0	0	0	0	0	0	28.8124	0	0	0	0	0	33	0	0	0	0	0	0	0	0	0	0	0	0	0	0
ASV759	0	0	0	0	0	0	0	0	0	0	0	66.382	0	0	0	0	0	0	0	0	0	0	0	0	0	0	0	0	0	0
ASV76	0	4.51762	72.7998	86.6061	121.11	78.3673	13.739	6.61044	0	9.77562	0	22.376	17.8884	12.5226	0	0	0	0	0	46.9924	0	0	0	3.52448	34.2675	96.8714	0	0	113.162	167.165
ASV760	11.1714	7.58961	14.9108	0	0	0	0	0	0	0	0	0	0	0	0	0	0	0	0	0	0	0	0	0	0	0	0	0	0	0
ASV761	1.54089	5.78256	0	0	6.92055	0	0	0	0	0	0	0	0	0	0	0	9.63089	0	0	0	0	4.25541	4.03465	0	0	0	0	0	4.0415	4.22133
ASV762	0	0	0	0	0	0	0	0	0	0	0	22.376	0	0	0	0	0	0	0	0	0	0	19.0205	0	0	0	0	0	0	10.1312
ASV763	6.54876	2.89128	0	17.1578	5.19041	16.8392	0	0	0	0	0	0	0	0	0	0	0	0	0	0	0	0	0	0	0	0	0	0	0	0
ASV764	0	0	10.5253	0	0	0	0	0	0	0	0	0	0	0	0	0	0	0	17.1913	0	0	0	0	0	28.5562	0	0	0	0	0
ASV765	0	0	0	0	0	12.3056	0	0	0	0	0	0	0	0	0	0	0	0	23.1194	0	0	0	0	0	17.7683	0	0	0	0	0
ASV766	0	0	0	0	0	0	0	0	0	0	0	24.6136	0	0	0	0	0	26.649	0	0	0	0	0	0	0	0	0	0	0	0
ASV767	0	0	0	0	0	0	0	0	0	0	0	0	0	0	0	0	0	43.2418	0	0	0	0	0	0	0	0	0	0	0	0
ASV768	0	0	0	0	0	0	0	0	0	0	0	0	0	0	0	0	0	0	0	0	0	0	0	12.3357	0	0	0	0	10.7773	17.3075
ASV769	8.47487	11.3844	0	0	0	0	0	0	0	0	0	0	0	0	0	0	0	0	0	0	0	0	0	0	0	0	0	0	0	0
ASV77	45.8414	27.1057	0	0	5.19041	0	0	0	0	10.8046	0	0	0	8.67797	0	24	0	0	0	134.949	0	21.2771	0	0	0	158.565	0	0	0	0
ASV770	0	8.13172	0	0	0	16.1916	0	0	0	0	0	0	0	0	0	0	0	0	0	0	0	0	0	0	4.44208	0	0	0	0	3.37707
ASV771	0	0.542115	0	0	0	0	0	1.81787	0	0	11.0999	0	0	1.64772	0	0	0	0	0	3.2881	0	0	0	0	0	2.82836	0	0	0	0
ASV772	13.868	6.50538	0	0	0	0	0	0	0	0	0	0	0	0	0	0	0	0	0	0	0	0	0	0	0	0	0	0	5.38867	0
ASV773	8.08965	6.14397	0	0	0	0	0	0	0	0	0	0	0	0	0	0	0	2.51406	0	0	0	0	13.8331	0	0	0	0	0	0	0
ASV774	0	15.1792	0	0	0	0	0	0	0	0	0	0	0	0	0	0	0	0	0	0	0	0	0	0	0	0	0	0	0	0
ASV775	0	5.24044	0	0	0	0	0	0	0	0	0	0	36.6286	0	0	0	0	0	7.11365	0	0	0	0	0	0	0	0	0	0	0
ASV776	0	0	0	0	0	0	0	13.8819	0	0	0	0	0	0	0	0	0	0	0	0	0	0	0	0	0	0	0	0	0	0
ASV777	0	0	0	0	0	0	0	2.80944	0	0	8.32489	0	0	4.8333	0	0	0	0	0	0.822024	0	0	0	0	3.17291	0	0	0	0	0
ASV778	0	0	0	0	0	0	0	0	0	25.7253	0	0	0	0	0	34	0	0	0	0	0	0	0	0	0	0	0	0	0	0
ASV779	0	0	0	0	0	0	0	0	0	0	28.4434	0	0	0	0	0	0	0	0	1.23304	0	0	0	0	0	6.01027	0	0	0	0
ASV78	38.5221	19.3354	15.7879	0	0	29.1448	0	0	0	11.8336	11.0999	23.1218	0	0	0	19	34.6712	56.8177	0	0	50.1222	20.7451	24.7843	340.112	0	0	104.576	160.874	107.324	116.931
ASV780	0	3.7948	0	0	0	0	0	0	0	0	6.93741	0	0	0	0	0	14.4463	0	0	0	0	0	8.64568	0	0	0	0	4.13557	5.38867	0
ASV781	0	0	0	0	7.78561	47.9271	0	0	0	0	0	0	0	0	0	0	0	0	0	0	0	0	0	0	0	0	0	0	0	0
ASV782	0	0	0	0	0	53.7561	0	0	0	0	0	0	0	0	0	0	0	0	0	0	0	0	0	0	0	0	0	0	0	0
ASV783	11.9419	8.13172	0	4.90223	0	0	0	0	0	0	0	0	0	0	0	0	0	0	0	0	0	0	0	0	0	0	0	0	0	0
ASV784	5.77832	2.71057	0	30.2304	0	9.71495	0	0	0	0	0	0	0	0	0	0	0	0	0	0	0	0	0	0	0	0	0	0	0	0
ASV785	3.08177	7.04749	0	28.5964	0	0	0	0	0	0	0	0	0	0	0	0	0	0	0	0	0	0	0	0	0	0	0	0	0	0
ASV786	0	4.15621	0	0	0	0	0	0	0	0	0	0	0	0	0	0	0	0	0	0	0	0	34.0063	0	0	0	0	0	0	0
ASV787	0	0	0	20.426	0	36.9168	0	0	0	0	0	0	0	0	0	0	0	0	0	0	0	0	0	0	0	0	0	0	0	0
ASV788	0	0	0	0	0	0	0	0	10.7623	0	0	0	0	0	15.8042	0	0	0	0	0	17.6567	0	0	0	0	0	0	0	0	0
ASV789	0	0	0	0	0	0	0	0	0	0	0	0	0	0	0	0	0	0	0	6.16518	0	0	0	0	0	6.54059	0	0	0	0
ASV79	25.4246	32.1655	0	0	0	0	0	0	0	295.841	0	0	0	0	43.6195	312	0	0	0	0	111.066	73.9378	92.7969	0	0	0	191.496	0	72.747	62.8979
ASV790	8.47487	7.58961	0	0	0	11.0103	0	0	0	0	0	0	0	0	0	0	0	0	0	0	0	0	0	0	0	0	0	0	0	0
ASV791	0	2.52987	40.3469	0	0	0	0	0	0	0	0	0	0	0	0	0	0	0	0	0	0	0	0	0	0	0	0	8.6847	0	0
ASV792	0	0	49.9951	0	20.7616	0	0	0	0	0	0	0	0	0	0	0	0	0	0	0	0	0	0	0	0	0	0	0	0	0
ASV793	0	0	0	0	0	0	0	5.61887	0	0	0	0	11.0738	1.97726	0	0	0	0	9.48487	0	0	0	0	0	0	0	0	0	0	0
ASV794	0	0	0	0	0	0	0	0	0	0	14.5686	0	0	0	12.0112	0	39.4867	0	0	0	0	0	0	0	0	0	0	0	0	0
ASV795	0	0	0	0	0	0	0	0	0	0	3.4687	0	0	0	9.48251	0	0	0	0	0	0	0	9.79844	0	0	7.778	0	0	0	0
ASV796	0	0	0	0	0	0	0	0	0	0	0	0	0	3.51513	0	0	0	0	4.14963	3.2881	0	0	0	0	11.4225	0	0	0	0	0
ASV797	0	0	0	0	0	0	0	0	0	0	0	0	0	0	0	0	21.188	0	0	0	0	0	25.3607	0	0	0	0	0	6.73584	0
ASV798	0	0	0	0	0	0	0	0	0	0	0	0	0	0	0	0	0	0	0	0	0	0	0	7.63637	0	0	0	0	11.2264	18.1517
ASV799	10.401	4.15621	0	6.53631	0	0	0	0	0	0	0	0	0	0	0	0	0	0	0	0	0	0	0	0	0	0	0	3.72202	0	5.48774
ASV8	14.2532	11.2037	0	91.5084	0	62.1757	0	0	194.963	25.2108	11.0999	1490.98	0	0	415.334	172	41.4128	1534.58	0	0	558.748	92.0233	209.225	190.322	0	0	367.373	186.101	436.931	656.84
ASV80	28.1212	31.8041	0	0	12.111	45.3364	47.3232	33.548	0	64.8278	0	0	40.0359	37.7876	9.48251	14	13.4832	0	0	59.8708	5.6957	24.4686	55.3323	0	33.6329	21.2127	0	0	69.1546	74.7176
ASV800	6.16354	11.5651	0	0	0	0	0	0	0	0	0	0	0	0	0	0	0	0	0	0	0	0	0	0	0	0	0	0	0	0
ASV801	0	0	0	0	9.51575	0	0	0	15.3155	0	0	0	0	0	0	0	0	0	0	2.19206	0	0	0	0	0	2.82836	0	0	0	0
ASV802	0	0	0	0	0	0	0	10.0809	0	0	0	0	0	0	0	0	0	0	0	1.78105	0	0	0	0	0	1.06064	0	0	0	0
ASV803	0	0	0	0	0	0	0	0	0	0	0	0	0	0	0	0	26.0034	0	0	0	0	0	21.9024	0	0	0	0	0	6.73584	0
ASV804	0	0	0	0	0	0	0	0	0	0	0	0	0	0	0	0	0	0	0	10.9603	0	0	0	0	0	0	0	0	0	0
ASV805	0	0	0	0	0	0	0	0	0	0	0	0	0	0	0	0	0	0	0	0	0	0	0	0	0	0	0	0	16.166	18.5739
ASV806	5.77832	0	0	0	0	0	0	0	0	0	0	0	0	0	0	0	0	0	0	4.65814	0	0	0	0	19.0375	0	0	0	0	0
ASV807	0	3.07198	0	0	0	12.9533	0	0	0	0	0	0	0	0	0	0	0	0	0	0	0	0	0	0	0	0	0	0	9.87923	8.44267
ASV808	0	0.36141	0	0	0.865068	1.29533	0	0	0	0	8.32489	0	0	0	0	41	10.594	0	0	0	0	0	0	0	0	0	0	0	4.49056	0
ASV809	0	0	0	13.0726	0	0	0	0	0	0	0	23.8677	0	0	0	0	0	8.54779	0	0	0	7.44698	0	0	0	0	0	0	0	0
ASV81	5.77832	17.7091	0	6.53631	4.32534	0	37.655	49.2478	42.6352	19.5512	2.08122	57.4316	0	34.3824	51.2055	19	14.4463	35.6996	0	72.7492	22.2132	21.2771	6.91654	23.4965	8.24958	21.9198	23.7672	14.8881	35.0264	45.5904
ASV810	0	0	0	0	0	0	0	0	0	8.74661	0	0	0	0	0	16	0	0	0	0	0	14.894	0	0	0	0	0	0	8.083	0
ASV811	0	0	0	0	0	0	0	0	0	0	0	14.1714	0	0	3.793	0	13.4832	3.51968	0	0	3.98699	0	5.76379	0	0	0	9.50688	0.413557	0.449056	0
ASV812	0	0	0	0	0	0	0	0	0	0	0	0	0	2.08711	0	0	0	0	0	6.02818	0	0	0	0	0	2.82836	0	0	0	0
ASV813	0	0	0	0	0	0	0	0	0	0	0	0	0	0	0	0	0	0	0	6.98721	0	0	0	0	0	4.94964	0	0	0	0
ASV814	0	5.96326	0	0	0	0	0	0	0	0	0	0	0	0	0	0	0	0	0	0	0	0	0	0	0	0	30.5578	0	0	0
ASV815	8.47487	4.69833	0	0	9.51575	0	9.15932	0	0	0	0	0	0	0	0	0	0	0	0	0	0	0	0	0	0	0	0	0	0	0
ASV816	3.85221	0	0	0	0	0	0	0	0	0	0	14.9173	0	0	0	0	0	13.0731	0	0	0	0	0	8.22378	0	0	0	2.8949	0	0
ASV817	0	13.9143	0	0	0	0	0	0	0	0	0	0	0	0	0	0	0	0	0	0	0	0	0	0	0	0	0	0	0	0
ASV818	0	0	0	0	0	49.8701	0	0	0	0	0	0	0	0	0	0	0	0	0	0	0	0	0	0	0	0	0	0	0	0
ASV819	0	0	0	0	0	0	0	0	0	0	0	0	0	0	0	0	0	23.1293	0	0	0	0	0	18.2098	0	0	0	0	0	0
ASV82	1.92611	0	0	13.0726	46.7137	0	54.4471	0	0	66.3713	545.974	0	9.37011	0	2.52867	45	363.085	0	0	0	0	15.9578	225.364	0	0	0	0	0	70.0527	55.2995
ASV820	9.63054	9.21595	0	0	0	0	0	0	0	0	0	0	0	0	0	0	0	0	0	0	0	0	0	0	0	0	0	0	0	0
ASV821	0	13.7336	0	0	0	0	0	0	0	0	0	0	0	0	0	0	0	0	0	0	0	0	0	0	0	0	0	0	0	0
ASV822	0	13.7336	0	0	0	0	0	0	0	0	0	0	0	0	0	0	0	0	0	0	0	0	0	0	0	0	0	0	0	0
ASV823	0	0	0	0	65.7452	0	0	0	0	0	0	0	0	0	0	0	0	0	0	0	0	0	0	0	0	0	0	0	0	0
ASV824	0	0	0	0	0	49.2224	0	0	0	0	0	0	0	0	0	0	0	0	0	0	0	0	0	0	0	0	0	0	0	0
ASV825	0	0	0	0	0	12.3056	0	0	0	0	0	0	0	0	24.6545	0	0	0	0	0	0	0	0	0	0	0	12.2231	0	0	0
ASV826	0	0	0	0	0	0	0	0	0	0	0	0	0	0	20.2294	0	0	13.0731	0	0	5.6957	0	0	0	0	0	5.4325	0	0	0
ASV827	0	0	0	0	0	0	0	0	0	0	0	0	0	0	0	5	0	0	0	0	7.97398	7.44698	0	0	0	0	5.4325	11.5796	3.14339	0
ASV828	0	7.4089	0	0	0	0	0	0	0	0	0	0	0	0.768934	0	0	0	0	0	1.91806	0	0	0	0	3.8075	0	0	0	3.14339	0
ASV829	0	0	0	49.8394	0	9.06729	0	0	0	0	0	0	0	0	0	0	0	0	0	0	0	0	0	0	0	0	0	0	0	0
ASV83	6.93399	0	68.4143	0	0	0	0	19.6661	0	0	0	0	0	116.329	78.3887	0	0	0	80.0286	13.9744	40.4395	0	0	0	61.5545	62.9311	28.5206	0	5.83773	4.22133
ASV830	0	0	0	0	0	0	0	0	0	22.6383	0	0	0	0	0	17	0	0	0	0	0	7.44698	0	0	0	0	0	0	0	0
ASV831	0	0	0	0	0	0	0	0	0	0	26.3622	0	0	0	0	0	35.6343	0	0	0	0	0	0	0	0	0	0	0	0	0
ASV832	0	13.3722	0	0	0	0	0	0	0	0	0	0	0	0	0	0	0	0	0	0	0	0	0	0	0	0	0	0	0	0
ASV833	0	0.72282	0	0	0	0	0	0	0	0	0	52.2106	0	0	0	0	0	0	0	0	0	0	0	0	0	0	0	0	0	0
ASV834	0	0	0	44.9371	0	12.3056	0	0	0	0	0	0	0	0	0	0	0	0	0	0	0	0	0	0	0	0	0	0	0	0
ASV835	0	0	0	0	0	0	0	3.47048	0	0	0	0	0	3.29543	0	0	0	0	5.92805	0.959028	0	0	0	0	0	1.06064	0	0	0	0
ASV836	0	0	0	0	0	0	0	0	10.3483	0	0	0	0	0	0	0	0	0	0	0	0	4.25541	0	0	0	0	8.14875	11.9932	0	0
ASV837	0	0	0	0	0	0	0	0	0	38.0735	0	0	0	0	0	0	0	0	0	0	0	0	0	0	0	0	0	0	0	0
ASV838	0	0	0	0	0	0	0	0	0	0	0	0	0	0	0	0	0	0	0	0	0	0	0	43.4686	0	0	0	0	0	0
ASV839	0	0	0	0	0	0	0	0	0	0	0	0	0	0	0	0	0	0	0	0	0	0	0	0	46.9591	0	0	0	0	0
ASV84	0	0	39.4698	0	0	0	54.9559	64.9475	0	0	28.4434	0	120.108	76.8934	0	0	0	0	221.709	9.31628	0	0	0	0	82.4958	38.3597	0	0	0	0
ASV840	8.08965	5.24044	0	5.71927	13.8411	0	0	0	0	0	0	0	0	0	0	0	0	0	0	0	0	0	0	0	0	0	0	0	0	0
ASV841	6.93399	2.52987	0	0	0	3.23832	0	0	0	0	0	0	0	0	0	0	0	0	0	0	0	0	9.22206	0	0	0	0	0	4.0415	4.64347
ASV842	0	13.1915	0	0	0	0	0	0	0	0	0	0	0	0	0	0	0	0	0	0	0	0	0	0	0	0	0	0	0	0
ASV843	0	0	0	0	0	0	0	0	0	0	0	0	0	2.74619	0	0	0	0	0	3.69911	0	0	0	0	0	2.47482	0	0	0	2.95493
ASV844	0	0	0	0	0	0	0	0	0	0	0	0	0	0	0	0	0	0	0	0	0	0	42.0756	0	0	0	0	0	0	0
ASV845	14.2532	6.32467	0	0	0	0	0	0	0	0	0	0	0	0	0	0	0	0	0	0	0	0	0	0	0	0	0	0	0	0
ASV846	7.70443	3.6141	0	0	0	0	0	0	0	0	0	0	0	0	0	0	0	9.55341	0	0	0	0	0	7.63637	0	0	0	0	0	0
ASV847	0	7.04749	0	26.9623	0	0	0	0	0	0	0	0	0	0	0	0	0	0	0	0	0	0	0	0	0	0	0	0	0	0
ASV848	0	0	0	0	0	0	0	0	0	0	0	0	0	0	0	0	0	0	0	4.65814	0	0	0	0	0	6.71736	0	0	0	0
ASV849	14.2532	6.14397	0	0	0	0	0	0	0	0	0	0	0	0	0	0	0	0	0	0	0	0	0	0	0	0	0	0	0	0
ASV85	0	0	0	12.2556	0	0	150.62	0	0	345.234	0	5.22106	358.619	1.64772	0	54	0	0	194.44	0	0	69.1505	0	15.8602	155.473	0	0	0	0	0
ASV850	6.54876	6.14397	0	16.3408	0	0	0	0	0	0	0	0	0	0	0	0	0	0	0	0	0	0	0	0	0	0	0	0	0	0
ASV851	0	0	0	0	0	11.0103	0	0	0	0	0	10.4421	0	0	0	0	0	0	0	0	0	0	6.34016	2.93706	0	0	0	0	6.28678	4.22133
ASV852	0	0	0	0	0	0	0	0	0	0	0	52.9564	0	0	0	0	0	0	0	0	0	0	0	0	0	0	0	0	0	0
ASV853	0	0	0	0	0	0	0	0	0	0	0	0	0	0	0	0	0	0	0	0	0	37.7668	0	0	0	0	0	0	0	0
ASV854	0	0	0	0	0	0	0	1.65261	0	0	0	0	0	0	0	10	0	0	0	2.05506	0	13.8301	0	0	0	1.59095	0	0	0	0
ASV855	0	0	0	0	0	0	0	0	0	5.65957	0	0	0	0.878782	0	18	0	0	0	2.32907	0	0	0	0	0	2.82836	0	0	0	0
ASV856	7.31921	7.58961	0	6.53631	0	0	0	0	0	0	0	0	0	0	0	0	0	0	0	0	0	0	0	0	0	0	0	0	0	0
ASV857	3.08177	5.42115	0	0	0	0	0	0	0	3.60154	0	0	0	0	0	0	0	0	0	0	0	6.91505	0	0	0	0	7.46969	0	0	0
ASV858	0	0	60.5203	0	0	0	0	0	0	0	0	0	0	0	0	0	0	0	0	0	0	0	0	0	0	0	0	0	0	0
ASV859	0	0	0	0	59.6897	0	0	0	0	0	0	0	0	0	0	0	0	0	0	0	0	0	0	0	0	0	0	0	0	0
ASV86	23.1133	14.8178	0	0	0	7.1243	11.7036	22.145	0	0	0	0	22.9993	7.03026	0	0	0	0	10.0777	191.943	0	0	10.9512	0	22.845	25.1017	0	0	0	0
ASV860	0	0	0	0	0	44.6888	0	0	0	0	0	0	0	0	0	0	0	0	0	0	0	0	0	0	0	0	0	0	0	0
ASV861	4.62266	3.07198	0	0	0	0	0	0	0	0	0	0	0	0	0	0	0	0	0	0	13.6697	0	0	0	0	0	0	6.20336	0	0
ASV862	3.46699	7.58961	0	0	14.7062	0	0	0	0	0	0	0	0	0	0	0	0	0	0	0	0	0	0	0	0	0	0	0	0	0
ASV863	2.69655	6.68608	0	7.35335	3.46027	0	0	0	0	0	0	0	0	0	0	0	0	0	0	0	0	5.85119	0	0	0	0	0	0	0	0
ASV864	0	0	8.77106	0	0	0	0	0	0	0	2.77496	0	0	0	16.4363	0	0	0	0	0	6.26527	0	0	0	0	0	0	7.03047	0	0
ASV865	0	0	0	9.80447	16.4363	0	0	0	0	5.65957	0	0	0	0	0	15	10.594	0	0	0	0	0	0	0	0	0	0	0	0	0
ASV866	0	0	0	0	58.8246	0	0	0	0	0	0	0	0	0	0	0	0	0	0	0	0	0	0	0	0	0	0	0	0	0
ASV867	0	0	0	0	0	24.6112	0	2.80944	0	0	0	0	0	1.42802	0	0	0	0	0	0	0	0	0	0	0	0	0	0	0	0
ASV868	0	0	0	0	0	0	0	11.2377	0	0	0	0	0	0	0	0	0	0	0	0	0	0	0	0	0	0	0	0	0	0
ASV869	0	0	0	0	0	0	0	0	0	0	0	0	0	0	0	0	0	0	0	0	0	0	0	0	0	12.0205	0	0	0	0
ASV87	0	0	39.4698	0	0	0	0	40.6542	0	0	65.9054	6.71279	0	102.818	80.9174	0	13.4832	0	0	22.1947	40.4395	0	8.0693	0	4.44208	40.1274	30.5578	0	4.93961	0
ASV870	7.31921	5.42115	0	0	15.5712	0	0	0	0	0	0	0	0	0	0	0	0	0	0	0	0	0	0	0	0	0	0	0	0	0
ASV871	0	0	0	0	0	43.3934	0	0	0	0	0	0	0	0	0	0	0	0	0	0	0	0	0	0	0	0	0	0	0	0
ASV872	0	0	0	0	0	0	0	0	0	0	0	0	0	0	0	0	0	0	8.29926	0	0	0	0	0	33.6329	0	0	0	0	0
ASV873	0	0	0	0	0	0	0	0	0	0	0	0	0	0	0	0	0	0	0	0	0	35.6391	0	0	0	0	0	0	0	0
ASV874	12.3271	6.14397	0	0	0	0	0	0	0	0	0	0	0	0	0	0	0	0	0	0	0	0	0	0	0	0	0	0	0	0
ASV875	7.70443	5.05974	0	0	0	0	0	0	0	0	0	0	0	0	5.68951	0	0	0	0	0	2.27828	0	0	0	0	0	0	2.06779	0	0
ASV876	0	0	0	0	0	0	33.5842	0	0	0	0	0	0	0	0	0	0	0	0	0	0	0	0	0	0	0	0	0	0	0
ASV877	0	0	0	0	0	0	0	0	0	24.6963	0	0	0	0	0	18	0	0	0	0	0	0	0	0	0	0	0	0	0	0
ASV878	0	0	0	0	0	0	0	0	0	0	4.85619	0	0	0	0	0	39.4867	0	0	0	0	0	9.79844	0	0	0	0	0	0	0
ASV879	0	0	0	0	0	0	0	0	0	0	0	0	0	0	0	0	0	0	2.37122	6.02818	0	0	0	0	2.53833	2.29805	0	0	0	0
ASV88	5.77832	4.69833	0	17.9749	0	57.642	0	0	0	0	420.407	0	0	0	0	0	243.662	0	0	0	0	0	212.107	0	11.4225	0	0	0	162.109	102.156
ASV880	0	0	0	0	0	0	0	0	0	0	0	0	0	0	0	0	0	0	0	0	0	34.5752	0	0	0	0	0	0	0	0
ASV881	0	0	0	0	0	0	0	0	0	0	0	0	0	0	0	0	0	0	0	0	0	21.2771	0	0	0	0	0	0	6.28678	4.64347
ASV882	10.401	6.32467	0	0	0	0	0	0.330522	0	0	0	0	0	0	0	0	0	0	0	0	0	0	0	0	0	0	0	0	0	0
ASV883	0	11.5651	0	0	0	0	0	0	0	0	0	0	0	0	0	0	0	0	0	0	0	0	0	0	0	0	0	0	0	0
ASV884	0	11.5651	0	0	0	0	0	0	0	0	0	0	0	0	0	0	0	0	0	0	0	0	0	0	0	0	0	0	0	0
ASV885	0	0	0	52.2905	0	0	0	0	0	0	0	0	0	0	0	0	0	0	0	0	0	0	0	0	0	0	0	0	0	0
ASV886	0	0	0	0	0	41.4504	0	0	0	0	0	0	0	0	0	0	0	0	0	0	0	0	0	0	0	0	0	0	0	0
ASV887	0	0	0	0	0	0	32.5665	0	0	0	0	0	0	0	0	0	0	0	0	0	0	0	0	0	0	0	0	0	0	0
ASV888	0	0	0	0	0	0	0	0	0	0	0	0	0	0	40.4587	0	0	0	0	0	0	0	0	0	0	0	0	0	0	0
ASV889	9.63054	6.86679	0	0	0	0	0	0	0	0	0	0	0	0	0	0	0	0	0	0	0	0	0	0	0	0	0	0	0	0
ASV89	0	0	84.2022	0	18.1664	60.8803	0	0	0	58.1392	56.193	149.173	0	0	0	0	0	94.0257	0	0	120.179	0	52.4504	95.1609	0	0	182.668	131.925	37.2716	28.7051
ASV890	1.15566	1.62634	0	0	0	0	0	0	0	0	0	0	0	0	0	0	0	0	0	0.959028	0	0	0	0	0	6.54059	0	0	3.14339	0
ASV891	0	5.78256	0	0	0	0	0	0	0	0	0	0	0	0	0	0	0	0	0	0	0	0	0	0	0	5.47995	0	0	0	0
ASV892	0	0	0	0	0	0	0	0	0	0	0	0	0	0	0	0	0	31.6771	0	0	0	0	0	0	0	0	0	0	0	0
[truncated: 118 more rows]
