# Supplementary material for: Absolute abundance calculation enhances the significance of microbiome data in antibiotic treatment studies
Source: Front Microbiol. 2025 Mar 24;16:1481197. doi: 10.3389/fmicb.2025.1481197 (PMC11973300; doi:10.3389/fmicb.2025.1481197)
Supplement: Supplementary file 6 [file Table_2.XLSX]

## Sheet: tableS2
	swine7_d0	swine7_d1	swine8_d0	swine8_d1	swine9_d0	swine9_d1	swine10_d0	swine10_d1	swine11_d0	swine11_d1	swine12_d0	swine12_d1
ASV1	475.575	217.079	288.848	122.697	248.711	198	216.789	159.893	427.214	160.041	118.898	181.992
ASV10	46.6523	47.9139	18.8201	20.3365	28.9022	17	52.7002	50.4009	37.4272	45.7595	22.4942	76.8181
ASV100	28.5485	9.77834	30.2759	23.7259	0	0	29.544	14.0968	0	0	0	0
ASV1000	0	0	0	0	0	0	0	0	0	0.234664	0	0
ASV1001	0	0	0	0	0	0	0	0	0	0	0.200841	0
ASV1002	0	0	0	0	0	0	0	0	0	0	0	0.171853
ASV1003	0	0	0	0	0	0	0	0	0	0	0	0.171853
ASV101	71.023	110.495	3.27307	4.74519	0	0	3.5932	2.51039	3.49062	0	0	0
ASV102	0	0	0	0	0	0	0	0	0	0	21.0883	27.3246
ASV103	0	0	0	0	0	0	0	2.12418	0	18.0692	23.4984	8.76449
ASV104	0	0	0	0	0	0	0	0	0	0	12.4522	33.3394
ASV105	0	0	0	0	0	0	0	0	4.07239	3.75463	16.6698	21.9971
ASV106	9.74825	0	10.6375	0	0	12	14.3728	5.40699	13.7686	13.3759	2.61094	0
ASV107	0	0	0	0	0	0	0	0	6.5934	0	8.2345	28.8712
ASV108	31.3337	0	32.7307	59.6538	0	0	0	5.6001	0	0	0	6.35855
ASV109	0	0	8.18267	28.4711	0	0	17.966	23.9453	0	0	2.00841	1.03112
ASV11	0	0	87.5546	90.8364	36.5081	0	33.1372	28.0005	23.4647	28.8637	78.3281	59.6329
ASV110	54.3117	44.9804	22.0932	11.524	0	0	0	13.1313	0	0	0	0
ASV111	9.74825	0	0	0	0	30	0	0	14.5443	18.7731	7.23029	0
ASV112	0	0	0	0	17.4935	22	0	7.14495	1.93924	3.51996	4.61935	16.326
ASV113	0	0	0	0	0	12	0	0	14.3503	15.4878	14.4606	0
ASV114	13.2298	0	4.09134	6.10095	9.8876	17	9.18261	6.95185	7.17517	2.34664	8.83702	1.20297
ASV115	0	0	0	0	0	0	24.7531	22.5935	0	0	0	7.04596
ASV116	9.74825	0	0	0	13.6905	34	0	1.73796	12.0233	8.91724	8.83702	0
ASV117	0	0	50.7326	26.4375	0	0	21.1599	0	0	0	6.22608	5.67114
ASV118	0	0	11.4557	14.9134	12.1694	0	3.99244	2.7035	0	9.8559	9.84123	8.24893
ASV119	9.74825	0	9.00094	0	16.7329	9	4.79093	4.24835	9.30833	5.39728	8.83702	1.37482
ASV12	27.1558	46.936	58.9152	29.149	67.6921	20	65.476	34.5661	27.1493	20.4158	61.8592	41.4165
ASV120	6.96304	0	0	0	22.8175	82	12.3766	8.68981	2.90885	0	0	0
ASV121	0	0	0	0	0	0	0	0	11.8293	21.8238	8.43534	2.9215
ASV122	13.2298	0	0	0	14.4511	0	0	0	3.10278	2.34664	22.8959	5.15558
ASV123	0	0	13.9105	0	0	0	15.1713	17.1865	0	0	12.8538	0
ASV124	0	0	0	0	0	0	0	0	28.5068	14.3145	0	0
ASV125	13.9261	31.2907	0	0	8.36643	0	0	5.6001	2.90885	5.63194	4.41851	8.93634
ASV126	0	0	0	0	0	0	0	10.4278	14.1564	9.38657	0	5.32743
ASV127	0	0	0	0	0	0	0	0	5.81771	9.62124	18.2766	5.67114
ASV128	0	0	0	0	0	0	23.9546	25.1039	0	0	0	0
ASV129	18.1039	33.2464	21.2749	24.4038	0	0	6.78715	9.65534	0	0	0	0
ASV13	0	14.6675	9.81921	0	22.057	27	13.175	18.9245	21.7194	45.7595	32.5363	121.328
ASV130	11.1409	8.80051	0	0	0	23	7.18639	8.11049	0	0	4.61935	9.62375
ASV131	0	28.3572	0	0	0	0	14.772	12.5519	0	0	0	9.62375
ASV132	0	0	0	0	0	0	0	0	20.168	16.6612	2.20926	0
ASV133	0	0	0	0	0	0	0	0	16.2896	0	8.83702	9.10819
ASV134	0	0	0	0	0	0	11.5781	7.72428	6.20555	17.5998	0	0
ASV135	0	0	0	0	0	0	7.58563	0	11.2476	0	2.61094	14.6075
ASV136	0	0	0	0	0	0	0	0	10.4719	10.7946	11.2471	2.9215
ASV137	0	0	0	0	0	0	0	0	0	0	33.9422	0
ASV138	7.65934	9.77834	8.18267	6.77884	0	0	0	4.63457	13.7686	7.50926	0	0
ASV139	22.2817	0	0	5.42307	5.32409	0	0	0	7.17517	0	0	14.2638
ASV14	112.105	218.057	93.2825	127.442	15.2117	0	5.58941	4.44146	12.799	3.51996	46.3944	55.1647
ASV140	0	18.5788	0	0	0	0	11.1788	11.2002	0	6.33594	7.02945	0
ASV141	0	1.95567	12.274	10.8461	1.52117	0	15.9698	16.4141	0.775694	0	0	0
ASV142	0	0	0	0	34.2263	32	10.7796	11.5864	0	0	0	0
ASV143	0	0	0	0	0	0	0	0	4.84809	13.8452	8.43534	6.5304
ASV144	0	0	0	0	22.8175	0	0	0	10.6658	18.3038	0	0
ASV145	0	0	0	0	21.2964	9	0	11.5864	0	0	0	11.3423
ASV146	0	0	0	0	14.4511	46	0	2.31728	10.2779	7.27459	0	0
ASV147	0	0	0	0	0	12	0	0	0	8.21325	14.0589	7.21781
ASV148	0	0	0	0	0	0	6.3879	20.8555	6.5934	0	0	0
ASV149	0	0	0	0	0	0	0	0	9.30833	23.7011	0	1.54667
ASV15	37.6004	71.3819	68.7344	62.3653	69.2132	57	37.9282	18.7314	37.2333	43.1782	13.6572	26.1216
ASV150	0	12.7118	24.548	29.8269	0	0	10.7796	7.72428	0	0	0	0
ASV151	0	0	0	0	0	0	0	0	20.362	11.4986	0	0
ASV152	0	0	0	0	0	0	0	0	2.13316	3.51996	5.62356	17.0134
ASV153	2.78521	0	0	0	0	0	7.58563	1.54486	10.084	6.80527	7.83281	0
ASV154	0	0	0	0	18.254	13	0	0	10.6658	4.92795	7.63197	0
ASV155	5.57043	6.84484	4.9096	0	7.60585	0	7.98488	6.95185	2.90885	3.2853	3.61515	2.74964
ASV156	0	10.7562	0	11.524	0	12	12.7758	12.9382	0	2.58131	0	0
ASV157	0	0	4.9096	8.1346	0	0	20.3614	0	7.17517	2.34664	6.82861	0
ASV158	0	0	0	0	0	0	11.5781	8.88292	0	0	0	12.5452
ASV159	0	0	0	0	41.8322	0	4.39168	0	15.7078	0	0	0
ASV16	0	0	328.125	242.682	0	0	1.19773	0	0	2.58131	66.2777	19.2475
ASV160	0	0	0	0	0	0	0	0	21.3316	7.27459	1.20505	0
ASV161	13.2298	0	4.9096	6.77884	7.60585	0	9.58185	9.26913	3.49062	2.58131	0	0
ASV162	0	0	0	0	0	0	0	0	0	0	20.6867	7.38966
ASV163	0	0	0	0	14.4511	11	5.98866	5.40699	7.75694	3.05064	3.4143	0
ASV164	0	0	1.63653	0	0	0	1.19773	0	19.9741	7.97859	0	0
ASV165	10.4446	1.95567	10.6375	10.1683	0	13	5.98866	9.46224	0	1.64265	0	1.71853
ASV166	0	0	3.27307	0	0	0	3.19395	1.15864	2.32708	4.69329	4.01683	11.5141
ASV167	0	0	0	0	51.7198	21	0	9.07602	0	0	0	0
ASV168	0	0	0	0	0	0	25.9509	13.7106	0	0	0	0
ASV169	43.1708	0	0	49.4855	0	0	0	0	0	0	0	0
ASV17	0	14.6675	67.0979	48.1297	0	67	65.476	48.6629	26.1797	17.1305	24.3018	26.809
ASV170	0	0	0	0	0	0	0	0	22.6891	3.05064	0.602524	0
ASV171	0	0	0	0	0	0	0	0	5.42986	11.9679	0	9.28004
ASV172	3.48152	0	0	0	0	14	0	0	0.775694	18.0692	6.22608	0
ASV173	0	0	0	5.42307	0	0	0	2.7035	0	0	20.285	1.37482
ASV174	0	0	0	0	0	0	0	0	0	0	16.0673	8.76449
ASV175	19.4965	0	0	6.10095	0	0	11.9773	6.56563	2.90885	0	2.4101	0
ASV176	4.17782	0	9.00094	6.10095	4.56351	0	5.98866	5.21389	8.14479	2.81597	0	0
ASV177	0	0	0	0	0	0	0	0	11.2476	3.2853	4.61935	5.49928
ASV178	0	0	0	0	14.4511	0	0	0	16.8713	3.98929	0	0
ASV179	0	0	9.00094	6.10095	15.2117	0	8.78337	0	0	0	3.01262	7.73337
ASV18	34.8152	60.6257	36.0038	62.3653	47.9168	97	59.8866	52.5251	0	16.1918	21.8917	20.7942
ASV180	0	0	0	7.45672	0	0	0	5.79321	12.605	0	3.21346	0
ASV181	0	0	0	0	0	0	0	0	8.92048	14.0799	3.21346	0
ASV182	0	0	0	0	0	0	0	0	8.33871	14.5492	3.4143	0
ASV183	0	0	0	0	0	0	0	0	3.2967	7.74392	6.02524	6.87411
ASV184	13.9261	0	0	0	0	0	8.78337	14.8692	0	0	0	0
ASV185	2.08891	0	4.9096	0	10.6482	0	1.19773	0	13.5746	1.64265	3.21346	0
ASV186	0	0	0	0	0	0	0	0	0	16.6612	1.20505	7.21781
ASV187	6.26673	8.80051	0	3.38942	0	0	0	0	9.30833	4.92795	1.20505	3.2652
ASV188	0	6.84484	7.3644	0	0	0	6.3879	6.56563	5.81771	4.92795	0	0
ASV189	0	0	0	0	0	0	0	0	9.50225	15.7225	0	0
ASV19	57.0969	67.4705	68.7344	63.7211	69.2132	74	41.9206	45.7663	14.5443	12.6719	8.63618	12.2015
ASV190	0	0	0	0	0	0	0	0	0	0	0	19.9349
ASV191	0	0	0	0	0	0	0	0	6.01163	0	7.02945	8.24893
ASV192	0	0	0	0	0	0	0	0	0	5.16262	6.22608	10.483
ASV193	0	0	0	0	0	0	0	0	0	0	0	19.5912
ASV194	0	0	0	0	0	0	0	0	21.9134	0	0	0
ASV195	0	0	0	0	0	0	0	0	4.26632	3.98929	11.6488	2.57779
ASV196	7.65934	0	16.3653	10.1683	0	0	6.3879	1.73796	1.35746	0	6.62777	0
ASV197	0	8.80051	0	4.74519	0	0	10.7796	7.53117	0	0	2.61094	2.74964
ASV198	0	0	0	0	0	0	0	0	2.90885	0	19.2808	0
ASV199	0	0	0	0	0	9	0	0	0	7.27459	3.61515	8.93634
ASV2	148.313	218.057	246.298	324.028	22.8175	12	262.303	352.227	20.168	16.1918	120.505	172.368
ASV20	0	11.734	4.09134	0	13.6905	15	10.7796	22.7866	68.2611	55.3808	16.2682	29.9024
ASV200	0	0	0	0	0	0	2.79471	3.08971	5.42986	3.05064	9.2387	0
ASV201	0	0	0	0	0	0	0	0	21.3316	0	0	0
ASV202	0	0	0	0	0	0	0	0	10.6658	12.6719	0	0
ASV203	0	0	0	0	0	0	0	0	0	0	7.43113	12.3734
ASV204	0	0	0	0	0	0	0	0	20.9437	0	0	0
ASV205	0	0	0	0	0	0	0	0	7.56302	0	13.8581	0
ASV206	15.3187	0	9.81921	0	18.254	0	13.9735	2.7035	0	0	0	0
ASV207	0	0	0	3.38942	5.32409	18	10.3803	9.84845	0	0	0	0
ASV208	0	4.88917	0	0	0	0	0	0	1.93924	3.2853	3.61515	9.96745
ASV209	0	0	10.6375	6.10095	0	0	0	0	0	3.75463	10.0421	2.9215
ASV21	30.6374	85.0715	0	0	0	0	13.9735	33.9868	17.0653	0	29.5237	77.5055
ASV210	0	0	0	0	0	0	0	0	0	0	17.674	2.9215
ASV211	0	0	0	0	9.8876	0	16.7682	0	6.98125	3.05064	0	0
ASV212	0	0	0	0	0	0	0	0	5.42986	9.62124	0	6.01484
ASV213	7.65934	0	0	0	3.80292	0	7.98488	3.47592	2.90885	0	2.00841	4.12446
ASV214	6.26673	1.95567	0	6.77884	4.56351	0	9.9811	6.56563	2.32708	0	1.00421	0
ASV215	0	0	0	0	0	0	8.78337	13.3244	0	0	2.4101	0
ASV216	0	0	0	0	0	0	0	0	0	0	12.4522	7.04596
ASV217	0	2.9335	0	0	0	11	0	1.15864	8.53264	7.50926	1.20505	0
ASV218	0	0	0	0	0	0	0	0	0	7.97859	7.63197	4.98373
ASV219	13.2298	10.7562	0	0	0	0	1.19773	0	7.56302	6.5706	0	0
ASV22	0	0	0	0	44.1139	56	3.5932	5.02078	30.6399	44.8209	50.8129	29.3868
ASV220	0	0	0	0	0	16	0	0	0	0	12.653	3.60891
ASV221	0	15.6453	0	0	0	0	8.78337	0	0	3.05064	5.62356	3.43705
ASV222	0	0	0	0	7.60585	0	3.5932	0.965534	9.50225	2.34664	3.21346	0
ASV223	0	0	0	0	0	0	0	0	7.17517	8.91724	1.80757	2.57779
ASV224	0	0	0	0	0	0	0	0	4.07239	0	13.0547	2.23408
ASV225	16.7113	0	10.6375	5.42307	0	0	0	0	6.39948	4.69329	0	0
ASV226	0	0	0	0	3.80292	0	3.5932	2.8966	5.42986	3.75463	3.21346	1.37482
ASV227	0	0	0	0	0	0	0	0	0	0	0	16.4979
ASV228	0	0	0	25.7596	0	0	8.78337	6.75874	0	0	0	0
ASV229	0	0	0	0	12.9299	10	1.19773	1.35175	3.87847	2.81597	3.4143	1.54667
ASV23	22.978	13.6897	63.8248	48.1297	22.057	16	23.5554	6.56563	28.3128	53.2688	19.8833	18.0445
ASV230	0	0	0	0	0	17	0	0	7.75694	8.91724	0	0
ASV231	0	0	0	0	0	0	0	0	0	0	19.0799	0
ASV232	0	0	0	0	16.7329	0	0	0.772428	0	0	13.6572	0
ASV233	0	0	0	0	0	0	0	9.07602	0	0	3.81599	4.81187
ASV234	0	0	0	0	0	0	0	0	0	0	18.8791	0
ASV235	0	0	12.274	14.9134	0	0	0	10.814	0	0	0	0
ASV236	0	0	0	0	14.4511	0	0	0	0	0	0	12.7171
ASV237	0	0	0	0	0	0	0	0	5.62378	15.0185	0	0
ASV238	0	0	0	0	0	0	0	0	4.07239	4.69329	0	8.76449
ASV239	0	0	0	0	0	7	0	0	5.23594	4.22396	3.4143	3.78076
ASV24	11.8372	88.0051	38.4586	90.1585	58.565	75	26.3501	44.2215	0	1.17332	8.2345	19.9349
ASV240	0	0	0	0	0	0	0	0	5.42986	9.62124	0	3.78076
ASV241	0	0	0	0	0	0	0	0	0	0	18.2766	0
ASV242	0	0	0	0	0	0	0	0	4.26632	15.9572	0	0
ASV243	0	0	0	0	22.057	18	0	0	3.87847	5.16262	0	0
ASV244	4.87413	0	3.27307	3.38942	0	0	5.19017	4.63457	3.87847	3.51996	0	0
ASV245	10.4446	3.91134	0	0	0	0	14.3728	6.17942	0	0	0	0
ASV246	0	0	13.0923	18.3029	0	8	0	0	0	0	7.23029	0
ASV247	0	0	0	18.3029	0	0	5.58941	6.37253	0	3.05064	0	0
ASV248	0	0	0	0	0	0	0	2.31728	4.65417	4.45862	3.4143	2.40594
ASV249	0	0	0	0	0	0	0	0	10.6658	7.27459	0	0
ASV25	23.6743	33.2464	9.81921	12.2019	24.3387	27	17.966	18.152	9.11441	11.7332	17.2724	71.147
ASV250	0	0	0	0	0	0	0	0	4.65417	0	12.2513	0
ASV251	0	0	0	0	0	0	19.1637	6.56563	0	0	0	0
ASV252	0	0	0	0	0	0	6.3879	12.5519	0	0	0	0
ASV253	0	0	0	0	0	0	0	15.6417	0	0	0	0
ASV254	0	0	0	0	0	0	0	0	0	0	16.2682	0
ASV255	0	8.80051	0	0	0	13	0	4.63457	2.13316	0	0	3.95261
ASV256	0	0	0	0	0	0	0	15.4486	0	0	0	0
ASV257	0	0	0	0	3.04234	0	1.99622	0	10.2779	3.98929	0	0
ASV258	4.87413	0	0	0	0	0	4.79093	4.63457	0	8.21325	0	0
ASV259	0	0	0	0	15.2117	0	0	0	5.42986	1.17332	1.80757	2.74964
ASV26	0	0	8.18267	10.1683	15.9723	9	7.58563	11.7795	35.6819	64.298	19.0799	35.0579
ASV260	0	0	0	7.45672	0	0	3.19395	0	1.93924	0	2.61094	6.01484
ASV261	0	0	0	0	29.6628	28	0	0	0	2.34664	0	0
ASV262	0	0	0	0	0	5	3.19395	0	5.62378	8.21325	0	0
ASV263	0	0	0	0	0	0	15.9698	6.95185	0	0	0	0
ASV264	0	0	0	0	0	19	0	0	10.8597	0	0	0
ASV265	0	0	0	0	0	0	0	0	0	0	14.6614	0
ASV266	0	0	0	0	0	0	0	0	0	0	4.01683	9.10819
ASV267	0	0	0	0	40.311	0	0	0	0	4.45862	0	0
ASV268	0	0	0	0	6.84526	0	3.99244	2.8966	2.52101	0	1.20505	3.2652
ASV269	0	0	0	0	0	0	3.19395	9.65534	0	0	0	2.06223
ASV27	0	0	121.104	105.072	35.7475	0	53.8979	43.0628	0	7.74392	7.02945	17.0134
ASV270	0	0	0	0	0	0	0	0	0	0	0	12.0297
ASV271	0	0	0	0	14.4511	0	0	0	5.23594	5.39728	0	0
ASV272	0	0	0	0	0	0	13.5743	0	0	0	4.01683	2.57779
ASV273	0	0	0	0	0	0	5.98866	3.28282	7.17517	0	0	0
ASV274	0	0	0	0	0	0	0	0	7.36909	7.27459	0	0
ASV275	0	0	0	0	0	0	0	0	4.07239	11.2639	0	0
ASV276	0	0	0	0	16.7329	0	0	0	6.20555	3.05064	0	0
ASV277	0	0	0	0	0	0	0	0	0	0	13.4564	0
ASV278	0	8.80051	0	0	0	0	5.98866	8.11049	0	0	0	0
ASV279	0	0	0	0	0	0	0	2.51039	0	0	0.803366	8.42078
ASV28	0	0	31.9124	43.3846	0	0	39.5251	50.594	9.69618	17.3652	24.9043	21.9971
ASV280	0	0	0	0	0	0	0	0	0	0	13.2555	0
ASV281	13.9261	0	0	0	0	0	0	0	6.20555	0	0	2.23408
ASV282	0	5.867	2.4548	0	10.6482	7	4.79093	4.44146	0	0	0	0
ASV283	0	0	0	0	0	0	0	0	7.17517	6.5706	0	0
ASV284	0	0	0	0	0	0	0	0	0	0	13.0547	0
ASV285	5.57043	0	0	0	0	0	0	1.15864	2.13316	2.11198	0	5.15558
ASV286	2.78521	0	0	0	3.80292	31	0	0	0	5.63194	0	0
ASV287	8.35564	0	0	0	0	4	3.99244	5.6001	0	0	1.60673	0
ASV288	1.39261	0	0	0	12.9299	5	2.79471	0.579321	3.2967	2.11198	0.602524	0
ASV289	0	0	0	0	0	0	0	0	4.65417	5.63194	3.01262	0
ASV29	11.1409	0	0	0	85.9461	68	25.1524	10.6209	61.4738	30.741	5.22188	7.56152
ASV290	0	0	0	0	0	0	0	0	0	14.7839	0	0
ASV291	0	0	0	0	0	10	0	0	2.32708	2.34664	1.80757	3.60891
ASV292	3.48152	0	0	0	0	0	0	0	10.8597	0	0	0
ASV293	2.78521	0	7.3644	15.5913	0	0	1.19773	0	0	0	3.4143	0.859263
ASV294	0	0	0	0	0	0	0	0	5.42986	7.74392	0	0
ASV295	0	0	0	0	0	0	0	0	0	3.2853	9.43955	0
ASV296	0	0	0	0	0	0	0	0	0	1.17332	2.81178	7.21781
ASV297	0	0	0	0	2.28175	0	0	0	4.07239	2.34664	3.4143	1.54667
ASV298	0	0	0	0	0	0	0	11.5864	0	0	0	0
ASV299	0	0	0	0	0	0	0	0	0	13.8452	0	0
ASV3	143.439	236.636	174.291	158.625	71.495	95	138.937	190.403	29.2825	46.9329	152.639	50.6965
ASV30	34.1189	0	0	29.149	0	45	0	0	26.7614	50.4528	26.5111	32.8239
ASV300	0	0	25.3663	0	0	0	0	5.21389	0	0	0	0
ASV301	0	0	0	0	20.5358	31	0	0	0	0	0	0
ASV302	0	0	0	0	0	0	8.38412	0	0	0	3.61515	3.2652
ASV303	0	0	0	0	0	0	0	0	5.42986	3.75463	0	2.40594
ASV304	6.96304	0	0	0	9.8876	12	0	0	2.13316	2.34664	0	0
ASV305	0	6.84484	0	0	0	0	6.3879	6.37253	0	0	0	0
ASV306	0	0	0	4.74519	4.56351	6	0	0	2.52101	2.58131	2.61094	0
ASV307	0	0	0	0	0	0	8.78337	6.56563	0	0	0	0
ASV308	0	0	0	0	0	0	0	10.0416	0	0.938657	0	0
ASV309	0	0	0	0	0	0	0	4.44146	0	0	3.01262	3.09335
ASV31	29.9411	69.4262	36.0038	90.1585	41.8322	72	45.913	53.8768	0	0	0	0
ASV310	0	0	0	0	0	0	0	1.93107	0	0	0	7.90522
ASV311	0	0	0	0	0	0	0	0	0	0	11.2471	0
ASV312	0	0	0	0	0	0	0	0	0	0	4.41851	5.84299
ASV313	0	0	0	0	0	0	0	0	0	0	4.41851	5.84299
ASV314	0	0	0	0	0	0	0	0	0	0	0	9.62375
ASV315	0	0	0	0	0	0	0	0	0	0	0	9.62375
ASV316	0	0	26.1846	15.5913	0	0	0	0	0	0	0	0
ASV317	0	0	0	0	4.56351	4	0	1.35175	2.71493	0	2.4101	2.06223
ASV318	0	0	0	0	3.04234	6	3.5932	1.15864	2.52101	1.40799	2.20926	0
ASV319	0	0	0	0	0	0	0	0	2.71493	9.62124	0	0
ASV32	63.3636	47.9139	25.3663	24.4038	57.0439	72	29.544	23.1728	7.17517	14.7839	15.0631	14.9512
ASV320	0	0	0	0	0	0	0	0	0	0	11.0463	0
ASV321	0	0	0	0	6.84526	22	0	0.772428	3.68455	0	0	0
ASV322	0	0	0	0	0	0	0	0	0	12.6719	0	0
ASV323	0	0	0	0	0	0	0	0	0	12.6719	0	0
ASV324	0	0	0	0	0	0	0	0	0	0	0	9.28004
ASV325	36.9041	0	0	0	0	0	0	0	0	0	0	0
ASV326	0	0	0	0	34.9869	7	0	0	0	0	0	0
ASV327	0	0	0	0	0	0	7.58563	2.7035	0	2.11198	0	1.89038
ASV328	0	4.88917	0	0	0	0	0	0	0	0	2.20926	6.1867
ASV329	0	0	0	0	0	44	3.19395	0	0	0	0	0
ASV33	0	0	0	0	30.4234	0	0	14.483	11.4415	13.3759	31.3313	68.2255
ASV330	0	0	0	0	0	0	1.99622	0	4.26632	0	5.02104	0
ASV331	0	0	0	0	0	0	0	3.86214	2.32708	0	0	3.43705
ASV332	0	0	0	0	0	0	0	0	0	0	10.4438	0
ASV333	0	0	0	0	3.80292	6	1.59698	3.08971	0.969618	1.64265	1.60673	0
ASV334	0	0	0	0	0	0	0	0	9.8901	0	0	0
ASV335	0	0	0	0	0	0	0	0	9.8901	0	0	0
ASV336	0	0	0	0	0	0	0	0	0	0	3.4143	5.84299
ASV337	0	0	0	0	11.4088	0	0	0	6.78732	0	0	0
ASV338	0	0	0	0	0	0	0	0	4.84809	5.86661	0	0
ASV339	0	0	0	0	0	0	0	0	3.2967	0	3.21346	2.9215
ASV34	0	50.8474	0	0	0	23	0	0	34.9062	33.3223	23.9001	40.7291
ASV340	0	0	0	0	0	0	0	0	0	11.7332	0	0
ASV341	4.17782	0	1.63653	0	5.32409	0	3.99244	3.08971	0	0	1.60673	0
ASV342	0	5.867	0	0	0	0	3.19395	5.40699	0	0	1.40589	0
ASV343	0	0	9.81921	0	0	0	3.5932	5.02078	0	0.469329	0	0
ASV344	0	0	0	0	0	0	0	1.73796	3.68455	2.58131	2.00841	0
ASV345	7.65934	17.601	4.9096	8.81249	0	0	0	0	0	0	0	0
ASV346	0	0	4.9096	0	0	0	2.39546	0	3.2967	2.58131	1.60673	0
ASV347	0	0	0	0	0	0	0	0	0	0	3.01262	5.67114
ASV348	0	0	0	0	0	0	0	9.07602	0	0	0	0
ASV349	0	0	0	0	0	20	0	0	3.10278	0	2.00841	0
ASV35	27.1558	27.3793	20.4567	22.3702	0	0	36.7304	20.6624	6.01163	3.51996	7.23029	52.4151
ASV350	0	0	0	0	0	12	0	6.56563	0	0	0	0
ASV351	0	0	0	0	0	0	0	0	3.68455	6.33594	0	0
ASV352	0	0	0	0	0	0	0	0	0	0	0	7.90522
ASV353	0	0	0	0	0	0	1.99622	3.47592	0	0	4.41851	0
ASV354	0	0	0	0	0	0	0	3.66903	0	0	0	4.46817
ASV355	0	0	0	0	0	0	0	0	3.87847	5.86661	0	0
ASV356	0	0	0	0	0	0	0	0	2.71493	7.27459	0	0
ASV357	0	0	0	0	0	0	0	0	0	0	9.03786	0
ASV358	0	0	0	0	0	0	0	0	0	0	9.03786	0
ASV359	8.35564	0	0	0	0	0	0	1.73796	1.74531	0	0	2.40594
ASV36	11.8372	12.7118	0	0	0	0	6.3879	9.46224	28.8946	42.4742	8.43534	35.2298
ASV360	0	0	0	14.9134	0	0	0	4.24835	0	0	0	0
ASV361	0	0	0	0	0	7	0	0	6.20555	0	1.00421	0
ASV362	29.9411	0	0	0	0	0	0	0	0	0	0	0
ASV363	11.8372	25.4237	0	0	0	0	0	0	0	0	0	0
ASV364	5.57043	9.77834	0	0	0	0	2.79471	3.47592	0	0	0	0
ASV365	0	0	0	0	0	0	5.19017	1.73796	2.13316	0.938657	1.20505	0
ASV366	0	0	0	0	0	0	1.19773	0	3.2967	2.34664	1.60673	0.859263
ASV367	0	0	0	0	0	0	0	3.86214	0	0	2.61094	1.71853
ASV368	0	0	0	0	0	0	0	0.965534	4.46024	3.51996	0	0
ASV369	0	0	0	0	0	0	0	0	8.33871	0	0	0
ASV37	0	4.88917	0	0	8.36643	18	0	1.93107	27.7311	57.2581	22.0926	20.4505
ASV370	0	0	0	0	0	0	0	0	0	7.50926	2.00841	0
ASV371	0	0	0	0	11.4088	8	0	0	3.49062	0	0	0
ASV372	0	0	0	0	0	10	3.5932	4.24835	0	0	0	0
ASV373	0	0	0	0	0	0	0	0	1.55139	6.80527	0	0.687411
ASV374	0	0	0	0	0	0	0	0	0	0	8.2345	0
ASV375	0	0	0	0	4.56351	5	2.79471	3.08971	0	0.703993	0.602524	0
ASV376	0	0	0	0	0	4	3.99244	3.47592	0.969618	0	0.602524	0
ASV377	0	0	0	0	0	0	7.98488	0	3.87847	0	0	0
ASV378	0	0	0	0	0	0	5.19017	5.21389	0	0	0	0
ASV379	0	0	0	0	0	0	1.19773	1.35175	1.55139	0.469329	1.60673	2.06223
ASV38	20.1928	0	28.6394	0	0	0	0	0	87.4595	17.3652	7.23029	5.15558
ASV380	0	0	0	0	0	0	0	1.54486	0	2.11198	1.60673	2.57779
ASV381	0	0	0	0	0	0	0	0	5.62378	0	0	1.89038
ASV382	0	0	0	0	24.3387	7	0	0	0	0	0	0
ASV383	0	0	0	0	0	0	0	0	3.87847	2.11198	2.00841	0
ASV384	0	0	0	0	0	0	0	0	0	0	0	6.70225
ASV385	20.8891	7.82267	0	0	0	0	0	0	0	0	0	0
ASV386	0	0	0	0	18.254	14	0	0	0	0	0	0
ASV387	0	0	0	0	3.04234	0	0	0	6.39948	0	0	0
ASV388	0	0	0	0	1.52117	4	0	0	0	0	0.602524	4.81187
ASV389	0	0	0	0	0	0	0	0	2.71493	2.81597	2.20926	0
ASV39	0	0	23.7297	27.7932	63.1285	0	24.3539	19.3107	14.3503	18.3038	10.8454	12.2015
ASV390	0	0	0	0	0	0	0	0	0.969618	2.58131	1.20505	2.57779
ASV391	0	0	0	0	0	0	0	0	0	8.68258	0	0
ASV392	0	0	0	0	0	0	0	0	0	0	5.22188	1.89038
ASV393	0	0	0	0	0	0	0	0	0	0	0	6.35855
ASV394	0	0	0	0	0	0	0	0	0	0	0	6.35855
ASV395	10.4446	20.5345	0	0	0	0	0	0	0	0	0	0
ASV396	0	0	0	0	0	0	0	0	3.87847	3.75463	0	0
ASV397	0	0	0	0	0	0	0	0	2.13316	2.34664	3.01262	0
ASV398	0	0	0	0	5.32409	0	0	0	2.52101	1.64265	1.60673	0
ASV399	0	0	0	0	4.56351	2	2.79471	0	3.87847	0	0	0
ASV4	82.8601	90.9386	195.566	136.933	95.8337	13	62.282	64.4977	83.775	71.338	225.344	78.7085
ASV40	29.9411	10.7562	0	0	41.0716	32	0	0	56.6257	36.6076	0	0
ASV400	0	0	0	0	0	5	0	0	1.55139	0	4.41851	0
ASV401	0	0	0	15.5913	0	0	4.39168	0	0	0	0	0
ASV402	0	0	0	0	10.6482	0	0	0	0	2.34664	2.00841	0
ASV403	0	0	0	0	0	34	0	0	0	0	0	0
ASV404	0	0	0	0	0	0	0	0	3.68455	3.51996	0	0
ASV405	0	0	0	0	0	0	0	0	0	7.97859	0	0
ASV406	0	0	0	0	0	0	0	0	0	0	6.82861	0
ASV407	2.78521	0	2.4548	0	0	0	3.19395	0.965534	0	0	2.61094	0
ASV408	0	0	0	0	0	0	0	6.37253	0	0	0	0
ASV409	0	0	0	0	0	0	0	1.15864	0	0	3.4143	1.71853
ASV41	8.35564	0	6.54614	15.5913	25.0993	29	41.5214	48.0836	9.8901	8.21325	4.41851	3.43705
ASV410	0	0	0	0	0	0	0	0	2.52101	4.69329	0	0
ASV411	0	0	0	0	0	0	0	0	0	7.74392	0	0
ASV412	0	0	0	0	0	0	0	0	0	0	6.62777	0
ASV413	0	0	0	0	0	0	0	0	0	0	6.62777	0
ASV414	0	0	0	0	8.36643	12	0	0	1.35746	0	0.401683	0
ASV415	0	0	0	0	0	17	0	0	0	3.51996	0	0
ASV416	0	0	0	0	0	4	0	0	2.71493	0	2.81178	0
ASV417	0	0	0	0	0	0	0	2.7035	2.52101	0	0	0.859263
ASV418	0	0	0	0	0	0	0	0.579321	3.87847	2.11198	0	0
ASV419	0	0	0	0	0	0	0	0	6.20555	0	0	0
ASV42	0	0	9.81921	18.3029	9.8876	14	4.39168	6.56563	1.74531	8.68258	9.43955	62.3825
ASV420	0	0	0	0	0	0	0	0	0	4.45862	2.61094	0
ASV421	0	0	0	0	0	0	0	0	0	4.45862	0	2.23408
ASV422	0	0	0	0	0	0	0	0	0	0	0	5.49928
ASV423	0	0	0	0	0	0	7.18639	2.12418	0	0.469329	0	0
ASV424	0	0	0	0	0	0	0	0	6.01163	0	0	0
ASV425	0	0	0	0	0	0	0	0	0	0	6.22608	0
ASV426	0	0	0	0	0	0	0	0	0	0	3.21346	2.57779
ASV427	0	0	0	0	0	0	0	0	0	0	6.02524	0
ASV428	11.8372	11.734	0	0	0	0	0	0	0	0	0	0
ASV429	0	0	0	0	0	8	0	2.31728	0	2.11198	0	0
ASV43	4.17782	3.91134	0	4.0673	9.12702	8	10.7796	10.814	34.9062	18.7731	13.0547	20.6223
ASV430	0	0	0	0	0	0	0	0	5.62378	0	0	0
ASV431	0	0	0	0	0	0	0	0	5.62378	0	0	0
ASV432	0	0	0	0	0	0	0	0	3.10278	3.05064	0	0
ASV433	0	0	0	0	0	0	0	0	3.10278	3.05064	0	0
ASV434	0	0	0	0	0	0	0	0	0	0	0	4.98373
ASV435	3.48152	0	0	0	0	23	0	0	0	0	0	0
ASV436	0	0	0	12.8798	0	0	0	1.73796	0	0	0	0
ASV437	9.74825	5.867	0	4.74519	0	0	0	0	0	0	0	0
ASV438	9.05195	8.80051	0	0	0	0	0	0	0.969618	0	0	0
ASV439	8.35564	2.9335	0	0	0	0	0	0.965534	0	0	1.40589	0
ASV44	18.1039	20.5345	0	0	9.12702	22	0	0	28.7007	15.9572	13.8581	33.855
ASV440	0	0	0	0	0	0	3.99244	3.28282	0	0	0	0
ASV441	0	0	0	0	0	0	0	5.21389	0	0	0	0
ASV442	0	0	0	0	0	0	0	2.12418	0	0	3.21346	0
ASV443	0	0	0	0	0	0	0	1.54486	0	0	1.00421	2.40594
ASV444	0	0	0	0	0	0	0	0	3.68455	1.87731	0	0
ASV445	0	0	0	0	5.32409	6	0	0	0.969618	0.469329	1.20505	0
ASV446	0	0	0	0	0	6	0	0	1.93924	2.34664	0	0
ASV447	0	0	0	0	0	4	0	2.12418	2.13316	0	0	0
ASV448	0	0	0	0	0	0	0	0	2.52101	3.05064	0	0
ASV449	0	0	0	0	0	0	0	0	2.32708	3.2853	0	0
ASV45	41.0819	46.936	25.3663	14.9134	50.9592	24	38.3274	17.3796	5.42986	2.81597	6.02524	9.28004
ASV450	0	0	0	0	0	0	0	0	1.74531	3.98929	0	0
ASV451	0	0	0	0	0	0	0	0	1.74531	3.98929	0	0
ASV452	0	0	0	0	0	0	0	0	1.35746	0	1.20505	2.23408
ASV453	0	0	0	0	0	0	0	0	0	0.938657	2.00841	2.06223
ASV454	0	0	0	0	0	0	0	0	0	0	5.22188	0
ASV455	0	0	0	0	0	0	0	0	0	0	0	4.46817
ASV456	0	0	0	0	0	0	0	0	0	0	0	4.46817
ASV457	0	0	0	0	0	0	0	0	0	0	0	4.46817
ASV458	0	0	13.0923	6.10095	0	0	0	0	0	0	0	0
ASV459	0	0	0	0	0	25	0	0	0	0	0	0
ASV46	45.2597	0	33.549	10.8461	30.4234	0	0	0	11.8293	0	11.0463	45.1972
ASV460	0	0	0	0	0	6	0	0	0	0	0	3.2652
ASV461	0	0	0	0	0	0	1.99622	1.73796	1.35746	0	0.803366	0
ASV462	0	0	0	0	0	0	0	0.772428	1.35746	2.81597	0.401683	0
ASV463	0	0	0	0	0	0	0	0	4.84809	0	0	0
ASV464	0	0	0	0	0	0	0	0	4.84809	0	0	0
ASV465	0	0	0	0	0	0	0	0	0	0	5.02104	0
ASV466	0	0	0	0	0	0	0	0	0	0	5.02104	0
ASV467	0	0	0	0	0	0	0	0	0	0	5.02104	0
ASV468	4.17782	0	0	0	0	0	0	0	1.74531	0	1.80757	0
ASV469	0	0	0	4.0673	0	0	0	0	0	0	1.40589	1.89038
ASV47	31.3337	11.734	45.0047	61.0095	22.8175	7	27.9471	14.483	13.1868	3.98929	13.4564	0
ASV470	0	0	0	0	0	10	0	0	0	0	2.81178	0
ASV471	0	0	0	0	0	0	0	1.73796	1.35746	1.87731	0	0
ASV472	0	0	0	0	0	0	0	0	4.65417	0	0	0
ASV473	0	0	0	0	0	0	0	0	2.13316	1.64265	0	1.03112
ASV474	0	0	0	0	0	0	0	0	0	5.63194	0	0
ASV475	0	0	0	0	0	0	0	0	0	3.05064	2.20926	0
ASV476	0	0	0	0	0	0	0	0	0	0	4.82019	0
ASV477	0	0	0	3.38942	0	0	0	0	0	0	1.80757	1.54667
ASV478	0	0	0	0	4.56351	0	0	0	3.2967	0	0	0
ASV479	0	0	0	0	0	0	1.99622	3.47592	0	0	0	0
ASV48	0	0	0	0	0	0	0	0	17.4531	0	18.6783	58.0862
ASV480	0	0	0	0	0	0	0	0	0	5.39728	0	0
ASV481	0	0	0	0	0	0	0	0	0	0	4.61935	0
ASV482	0	0	0	0	0	0	0	0	0	0	4.61935	0
ASV483	15.3187	0	0	0	0	0	0	0	0	0	0	0
ASV484	4.17782	0	0	0	0	0	0	0	1.74531	0	1.40589	0
ASV485	0	0	5.72787	10.1683	0	0	0	0	0	0	0	0
ASV486	0	0	0	0	5.32409	0	0	0	0	0	1.00421	1.71853
ASV487	0	0	0	0	0	0	0	0	4.26632	0	0	0
ASV488	0	0	0	0	0	0	0	0	4.26632	0	0	0
ASV489	0	0	0	0	0	0	0	0	4.26632	0	0	0
ASV49	0	0	0	0	0	0	0	0	46.9295	63.594	0	0
ASV490	0	0	0	0	0	0	0	0	2.32708	2.34664	0	0
ASV491	0	0	0	0	0	0	0	0	0	5.16262	0	0
ASV492	0	0	0	0	0	0	0	0	0	5.16262	0	0
ASV493	0	0	0	0	0	0	0	0	0	0	4.41851	0
ASV494	0	0	0	0	0	0	0	0	0	0	2.61094	1.54667
ASV495	0	0	0	0	0	0	0	0	0	0	0	3.78076
ASV496	0	0	0	0	15.9723	0	0	0	0	0	0	0
ASV497	0	0	0	0	0	12	0	0	0	2.11198	0	0
ASV498	0	0	0	0	0	0	8.38412	0	0	0	0	0
ASV499	0	0	0	0	0	0	8.38412	0	0	0	0	0
ASV5	137.868	105.606	13.9105	5.42307	209.921	95	216.789	216.859	122.948	65.9407	23.9001	17.8727
ASV50	15.3187	11.734	0	26.4375	33.4657	37	35.5327	19.1176	13.1868	12.2025	0	6.87411
ASV500	0	0	0	0	0	0	3.5932	0	0	1.17332	0	1.20297
ASV501	0	0	0	0	0	0	3.19395	1.15864	1.35746	0	0	0
ASV502	0	0	0	0	0	0	0	0	1.74531	0	2.4101	0
ASV503	0	0	0	0	0	0	0	0	0	4.92795	0	0
ASV504	10.4446	0	0	3.38942	0	0	0	0	0	0	0	0
ASV505	6.96304	0	4.9096	0	0	0	1.59698	0	0	0	0	0
ASV506	3.48152	0	0	2.71153	0	0	0	0	0	0	2.20926	0
ASV507	0	0	5.72787	0	0	9	0	0	0.775694	0	0	0
ASV508	0	0	0	13.5577	0	0	0	0	0	0	0	0
ASV509	0	0	0	13.5577	0	0	0	0	0	0	0	0
ASV51	36.2078	29.335	11.4557	4.0673	9.8876	0	0	0	19.9741	22.0584	21.49	12.8889
ASV510	0	0	0	4.74519	0	0	0	2.51039	0	0	0	0
ASV511	0	0	0	0	6.08468	3	0	0	1.16354	0.703993	0	0
ASV512	0	0	0	0	0	20	0	0	0	0	0	0
ASV513	0	0	0	0	0	12	3.19395	0	0	0	0	0
ASV514	0	0	0	0	0	7	0	0	0	3.05064	0	0
ASV515	0	0	0	0	0	0	0	0.579321	0	3.98929	0	0
ASV516	0	0	0	0	0	0	0	0	3.87847	0	0	0
ASV517	0	0	0	0	0	0	0	0	3.87847	0	0	0
ASV518	0	0	0	0	0	0	0	0	3.87847	0	0	0
ASV519	0	0	0	0	0	0	0	0	0	4.69329	0	0
ASV52	0	0	0	7.45672	0	0	0	0	0	0	69.4911	23.0283
ASV520	0	0	0	0	0	0	0	0	0	4.69329	0	0
ASV521	0	0	0	0	0	0	0	0	0	1.64265	0	2.23408
ASV522	0	0	0	0	0	0	0	0	0	0	0	3.43705
ASV523	0	0	0	0	2.28175	2	0	0.965534	0.775694	1.17332	0	0
ASV524	0	0	0	0	0	0	0	1.73796	0	0	2.00841	0
ASV525	0	0	0	0	0	0	0	0.965534	1.35746	0	1.40589	0
ASV526	0	0	0	0	0	0	0	0	3.68455	0	0	0
ASV527	0	0	0	0	0	0	0	0	0	4.45862	0	0
ASV528	0	0	0	0	0	0	0	0	0	0	3.81599	0
ASV529	3.48152	0	0	0	0	0	2.39546	1.35175	0	0	0	0
ASV53	6.26673	9.77834	0	4.74519	11.4088	0	25.9509	10.2347	12.799	16.8958	10.4438	23.7157
ASV530	1.39261	0	0	0	0	0	0	0.772428	0.969618	0.938657	0.602524	0
ASV531	0	0	14.7288	0	0	0	0	0	0	0	0	0
ASV532	0	0	0	0	0	0	3.19395	1.93107	0	0	0	0
ASV533	0	0	0	0	0	0	2.39546	2.31728	0	0	0	0
ASV534	0	0	0	0	0	0	0	3.47592	0	0	0	0
ASV535	0	0	0	0	0	0	0	1.54486	0	0	0	1.71853
ASV536	0	0	0	0	0	0	0	1.35175	0	0	0	1.89038
ASV537	0	0	0	0	0	0	0	0	3.49062	0	0	0
ASV538	0	0	0	0	0	0	0	0	1.55139	2.34664	0	0
ASV539	0	0	0	0	0	0	0	0	0	0	2.00841	1.37482
ASV54	46.6523	14.6675	24.548	12.8798	10.6482	19	13.5743	17.1865	1.16354	5.39728	21.6909	10.6549
ASV540	2.08891	0	1.63653	0	0	8	0	0.772428	0	0	0	0
ASV541	0	0	0	11.524	0	0	0	0	0	0	0	0
ASV542	0	0	0	0	12.9299	0	0	0	0	0	0	0
ASV543	0	0	0	0	12.9299	0	0	0	0	0	0	0
ASV544	0	0	0	0	4.56351	0	0	0	0	2.58131	0	0
ASV545	0	0	0	0	0	17	0	0	0	0	0	0
ASV546	0	0	0	0	0	4	0	0	0	1.87731	1.00421	0
ASV547	0	0	0	0	0	0	0	3.28282	0	0	0	0
ASV548	0	0	0	0	0	0	0	0	3.2967	0	0	0
ASV549	0	0	0	0	0	0	0	0	3.2967	0	0	0
ASV55	13.9261	0	0	0	57.0439	24	14.3728	6.95185	17.0653	14.3145	12.2513	12.5452
ASV550	0	0	0	0	0	0	0	0	2.52101	0.938657	0	0
ASV551	0	0	0	0	0	0	0	0	0	3.98929	0	0
ASV552	0	0	0	0	0	0	0	0	0	0	0.602524	2.40594
ASV553	0	0	0	0	0	0	0	0	0	0	0	2.9215
ASV554	0	0	0	5.42307	0	0	0	0	0	0	0	1.37482
ASV555	0	0	0	3.38942	0	11	0	0	0	0	0	0
ASV556	0	0	0	0	0	6	1.99622	0	0	0	1.00421	0
ASV557	0	0	0	0	0	0	1.99622	2.12418	0	0	0	0
ASV558	0	0	0	0	0	0	0	3.08971	0	0	0	0
ASV559	0	0	0	0	0	0	0	3.08971	0	0	0	0
ASV56	0	0	0	8.81249	9.12702	0	0	0	0	11.4986	52.0179	23.8875
ASV560	0	0	0	0	0	0	0	0	3.10278	0	0	0
ASV561	0	0	0	0	0	0	0	0	3.10278	0	0	0
ASV562	0	0	0	0	0	0	0	0	3.10278	0	0	0
ASV563	0	0	0	0	0	0	0	0	1.74531	1.64265	0	0
ASV564	0	0	0	0	0	0	0	0	1.16354	2.34664	0	0
ASV565	0	0	0	0	0	0	0	0	0.775694	0	2.4101	0
ASV566	0	0	0	0	0	0	0	0	0	3.75463	0	0
ASV567	0	0	0	0	0	0	0	0	0	3.75463	0	0
ASV568	0	0	0	0	0	0	0	0	0	3.75463	0	0
ASV569	0	0	0	0	0	0	0	0	0	1.87731	0	1.37482
ASV57	0	0	0	0	0	0	0	18.152	31.4156	26.7517	0	17.529
ASV570	0	0	0	0	0	0	0	0	0	0	1.00421	1.89038
ASV571	0	5.867	0	0	0	0	0	0	0	0	0	1.54667
ASV572	0	0	0	0	0	0	3.5932	0	1.16354	0	0	0
ASV573	0	0	0	0	0	0	1.19773	0.772428	0	1.87731	0	0
ASV574	0	0	0	0	0	0	0	0	2.90885	0	0	0
ASV575	0	0	0	0	0	0	0	0	2.90885	0	0	0
ASV576	0	0	0	0	0	0	0	0	0	3.51996	0	0
ASV577	0	0	0	0	0	0	0	0	0	0	3.01262	0
ASV578	0	0	0	0	0	0	0	0	0	0	0	2.57779
ASV579	0	0	0	9.49037	0	0	0	0	0	0	0	0
ASV58	3.48152	0	0	0	40.311	104	0	1.93107	1.93924	10.0906	21.0883	22.5127
ASV580	0	0	0	4.0673	0	5	0	0	0.581771	0	0	0
ASV581	0	0	0	0	5.32409	5	0	0	0	0	0.401683	0
ASV582	0	0	0	0	4.56351	0	0	1.54486	0	0	0	0
ASV583	0	0	0	0	0	14	0	0	0	0	0	0
ASV584	0	0	0	0	0	7	0	0	0	0	0	1.20297
ASV585	0	0	0	0	0	0	5.58941	0	0	0	0	0
ASV586	0	0	0	0	0	0	0	1.15864	1.55139	0	0	0
ASV587	0	0	0	0	0	0	0	0	1.55139	1.40799	0	0
ASV588	0	0	0	0	0	0	0	0	1.35746	1.64265	0	0
ASV589	0	0	0	0	0	0	0	0	1.16354	0	1.60673	0
ASV59	0	11.734	0	0	0	2	17.5667	15.0623	0	56.3194	0	11.5141
ASV590	0	0	0	0	0	0	0	0	0	3.2853	0	0
ASV591	0	0	0	0	0	0	0	0	0	3.2853	0	0
ASV592	0	0	0	0	0	0	0	0	0	0	2.81178	0
ASV593	0	0	0	0	0	0	0	0	0	0	0	2.40594
ASV594	3.48152	0	0	0	0	0	0	0	0	0	0	1.37482
ASV595	0	12.7118	0	0	0	0	0	0	0	0	0	0
ASV596	0	12.7118	0	0	0	0	0	0	0	0	0	0
ASV597	0	1.95567	0	0	0	0	0	1.35175	0	0.938657	0	0
ASV598	0	0	2.4548	0	0	0	0	0	1.93924	0	0	0
ASV599	0	0	0	0	9.8876	0	0	0	0	0	0	0
ASV6	64.7562	68.4484	69.5527	35.25	54.0015	44	51.9017	27.8074	46.1538	136.34	109.459	91.2538
ASV60	16.015	7.82267	0	0	15.2117	60	4.39168	12.5519	0	23.2318	27.7161	2.40594
ASV600	0	0	0	0	6.08468	5	0	0	0	0	0	0
ASV601	0	0	0	0	0	0	5.19017	0	0	0	0	0
ASV602	0	0	0	0	0	0	5.19017	0	0	0	0	0
ASV603	0	0	0	0	0	0	1.59698	1.73796	0	0	0	0
ASV604	0	0	0	0	0	0	0	2.51039	0	0	0	0
ASV605	0	0	0	0	0	0	0	0	2.52101	0	0	0
ASV606	0	0	0	0	0	0	0	0	2.52101	0	0	0
ASV607	0	0	0	0	0	0	0	0	0	0	2.61094	0
ASV608	0	0	0	0	0	0	0	0	0	0	2.61094	0
ASV609	0	0	0	0	0	0	0	0	0	0	2.61094	0
ASV61	0	0	0	0	0	0	0	0	13.1868	23.2318	34.143	16.6697
ASV610	0	0	0	0	0	0	0	0	0	0	2.61094	0
ASV611	0	0	0	0	0	0	0	0	0	0	0	2.23408
ASV612	6.26673	0	2.4548	0	0	0	0	0	0	0	0	0
ASV613	0	0	0	2.03365	0	0	1.59698	0.965534	0	0	0	0
ASV614	0	0	0	0	0	12	0	0	0	0	0	0
ASV615	0	0	0	0	0	12	0	0	0	0	0	0
ASV616	0	0	0	0	0	0	2.39546	1.15864	0	0	0	0
ASV617	0	0	0	0	0	0	1.99622	1.35175	0	0	0	0
ASV618	0	0	0	0	0	0	1.19773	1.73796	0	0	0	0
ASV619	0	0	0	0	0	0	0	1.15864	0	1.40799	0	0
ASV62	6.96304	14.6675	0	0	0	0	0	0	20.168	46.2289	5.42272	13.0608
ASV620	0	0	0	0	0	0	0	0	2.32708	0	0	0
ASV621	0	0	0	0	0	0	0	0	2.32708	0	0	0
ASV622	0	0	0	0	0	0	0	0	2.32708	0	0	0
ASV623	0	0	0	0	0	0	0	0	0	2.81597	0	0
ASV624	0	0	0	0	0	0	0	0	0	2.81597	0	0
ASV625	0	0	0	0	0	0	0	0	0	2.81597	0	0
ASV626	0	0	0	0	0	0	0	0	0	2.81597	0	0
ASV627	0	0	0	0	0	0	0	0	0	2.81597	0	0
ASV628	0	0	0	0	0	0	0	0	0	2.81597	0	0
ASV629	0	0	0	0	0	0	0	0	0	0	2.4101	0
ASV63	0	0	0	0	0	0	0	0	13.7686	24.8744	23.0968	23.2001
ASV630	0	0	0	0	0	0	0	0	0	0	0	2.06223
ASV631	0	0	0	0	0	0	0	0	0	0	0	2.06223
ASV632	7.65934	0	0	0	0	0	0	0	0	0	0	0
ASV633	7.65934	0	0	0	0	0	0	0	0	0	0	0
ASV634	0	10.7562	0	0	0	0	0	0	0	0	0	0
ASV635	0	0	0	7.45672	0	0	0	0	0	0	0	0
ASV636	0	0	0	0	3.80292	0	0.798488	0.772428	0	0	0	0
ASV637	0	0	0	0	0	0	1.19773	0	1.16354	0.469329	0	0
ASV638	0	0	0	0	0	0	0	2.12418	0	0	0	0
ASV639	0	0	0	0	0	0	0	0	2.13316	0	0	0
ASV64	0	0	0	9.49037	0	0	29.1448	16.4141	0	7.97859	22.0926	17.0134
ASV640	0	0	0	0	0	0	0	0	1.16354	0	0	0.859263
ASV641	0	0	0	0	0	0	0	0	0	0	2.20926	0
ASV642	0	0	0	0	0	0	0	0	0	0	0	1.89038
ASV643	6.96304	0	0	0	0	0	0	0	0	0	0	0
ASV644	6.96304	0	0	0	0	0	0	0	0	0	0	0
ASV645	4.17782	0	0	0	0	0	0	0	0	0	0.803366	0
ASV646	2.78521	0	0	0	0	0	0	0	0	0	1.20505	0
ASV647	0	9.77834	0	0	0	0	0	0	0	0	0	0
ASV648	0	9.77834	0	0	0	0	0	0	0	0	0	0
ASV649	0	0	8.18267	0	0	0	0	0	0	0	0	0
ASV65	0	47.9139	31.0942	31.1826	0	0	9.58185	0	5.81771	8.91724	15.6656	18.9038
ASV650	0	0	1.63653	0	0	0	0	1.54486	0	0	0	0
ASV651	0	0	0	6.77884	0	0	0	0	0	0	0	0
ASV652	0	0	0	6.77884	0	0	0	0	0	0	0	0
ASV653	0	0	0	0	7.60585	0	0	0	0	0	0	0
ASV654	0	0	0	0	0	0	3.99244	0	0	0	0	0
ASV655	0	0	0	0	0	0	0	1.93107	0	0	0	0
ASV656	0	0	0	0	0	0	0	0	1.93924	0	0	0
ASV657	0	0	0	0	0	0	0	0	1.93924	0	0	0
ASV658	0	0	0	0	0	0	0	0	1.93924	0	0	0
ASV659	0	0	0	0	0	0	0	0	1.93924	0	0	0
ASV66	12.5335	8.80051	20.4567	13.5577	15.2117	8	3.5932	10.0416	5.04201	3.75463	6.82861	28.5275
ASV660	0	0	0	0	0	0	0	0	0.969618	1.17332	0	0
ASV661	0	0	0	0	0	0	0	0	0	2.34664	0	0
ASV662	0	0	0	0	0	0	0	0	0	2.34664	0	0
ASV663	0	0	0	0	0	0	0	0	0	2.34664	0	0
ASV664	0	0	0	0	0	0	0	0	0	2.34664	0	0
ASV665	0	0	0	0	0	0	0	0	0	0	2.00841	0
ASV666	0	0	0	0	0	0	0	0	0	0	2.00841	0
ASV667	0	0	0	0	0	0	0	0	0	0	0	1.71853
ASV668	0	0	0	0	0	0	0	0	0	0	0	1.71853
ASV669	0	0	0	0	0	0	0	0	0	0	0	1.71853
ASV67	0	1.95567	36.0038	25.0817	31.184	27	25.5516	21.0487	3.10278	0	0	9.7956
ASV670	0	0	0	0	0	0	0	0	0	0	0	1.71853
ASV671	6.26673	0	0	0	0	0	0	0	0	0	0	0
ASV672	6.26673	0	0	0	0	0	0	0	0	0	0	0
ASV673	2.78521	4.88917	0	0	0	0	0	0	0	0	0	0
ASV674	0	8.80051	0	0	0	0	0	0	0	0	0	0
ASV675	0	0	7.3644	0	0	0	0	0	0	0	0	0
ASV676	0	0	0	0	6.84526	0	0	0	0	0	0	0
ASV677	0	0	0	0	6.84526	0	0	0	0	0	0	0
ASV678	0	0	0	0	6.84526	0	0	0	0	0	0	0
ASV679	0	0	0	0	0	9	0	0	0	0	0	0
ASV68	26.4595	46.936	0	0	0	0	30.3425	45.187	0	0	0	0
ASV680	0	0	0	0	0	9	0	0	0	0	0	0
ASV681	0	0	0	0	0	0	0	1.73796	0	0	0	0
ASV682	0	0	0	0	0	0	0	0	1.74531	0	0	0
ASV683	0	0	0	0	0	0	0	0	1.74531	0	0	0
ASV684	0	0	0	0	0	0	0	0	1.74531	0	0	0
ASV685	0	0	0	0	0	0	0	0	0	2.11198	0	0
ASV686	0	0	0	0	0	0	0	0	0	2.11198	0	0
ASV687	0	0	0	0	0	0	0	0	0	2.11198	0	0
ASV688	0	0	0	0	0	0	0	0	0	2.11198	0	0
ASV689	0	0	0	0	0	0	0	0	0	2.11198	0	0
ASV69	0	36.1799	22.9115	37.9615	0	0	34.335	36.4972	0	0	0	0
ASV690	0	0	0	0	0	0	0	0	0	2.11198	0	0
ASV691	0	0	0	0	0	0	0	0	0	0	1.80757	0
ASV692	0	0	0	0	0	0	0	0	0	0	1.80757	0
ASV693	0	0	0	0	0	0	0	0	0	0	1.80757	0
ASV694	0	0	0	0	0	0	0	0	0	0	0	1.54667
ASV695	0	0	0	0	0	0	0	0	0	0	0	1.54667
ASV696	0	0	0	0	0	0	0	0	0	0	0	1.54667
ASV697	0	0	6.54614	0	0	0	0	0	0	0	0	0
ASV698	0	0	0	0	0	8	0	0	0	0	0	0
ASV699	0	0	0	0	0	8	0	0	0	0	0	0
ASV7	166.417	294.328	71.1892	75.923	135.384	37	75.8563	143.865	33.9366	35.669	16.6698	28.012
ASV70	15.3187	0	45.0047	18.9807	0	0	34.335	39.3938	0	0	0	0
ASV700	0	0	0	0	0	8	0	0	0	0	0	0
ASV701	0	0	0	0	0	0	3.19395	0	0	0	0	0
ASV702	0	0	0	0	0	0	0	1.54486	0	0	0	0
ASV703	0	0	0	0	0	0	0	1.54486	0	0	0	0
ASV704	0	0	0	0	0	0	0	0	0	1.87731	0	0
ASV705	0	0	0	0	0	0	0	0	0	1.87731	0	0
ASV706	0	0	0	0	0	0	0	0	0	1.87731	0	0
ASV707	0	0	0	0	0	0	0	0	0	1.87731	0	0
ASV708	0	0	0	0	0	0	0	0	0	1.87731	0	0
ASV709	0	0	0	0	0	0	0	0	0	1.87731	0	0
ASV71	0	0	32.7307	45.4182	17.4935	22	37.9282	27.8074	0	0	0	0
ASV710	0	0	0	0	0	0	0	0	0	0	1.60673	0
ASV711	0	0	0	0	0	0	0	0	0	0	0	1.37482
ASV712	0	0	0	0	0	0	0	0	0	0	0	1.37482
ASV713	4.87413	0	0	0	0	0	0	0	0	0	0	0
ASV714	4.87413	0	0	0	0	0	0	0	0	0	0	0
ASV715	2.78521	0	0	0	0	0	0	0	0.581771	0	0	0
ASV716	0	6.84484	0	0	0	0	0	0	0	0	0	0
ASV717	0	6.84484	0	0	0	0	0	0	0	0	0	0
ASV718	0	0	5.72787	0	0	0	0	0	0	0	0	0
ASV719	0	0	0	4.74519	0	0	0	0	0	0	0	0
ASV72	0	11.734	0	0	0	19	0	2.8966	21.3316	38.485	12.0505	0
ASV720	0	0	0	4.74519	0	0	0	0	0	0	0	0
ASV721	0	0	0	0	5.32409	0	0	0	0	0	0	0
ASV722	0	0	0	0	5.32409	0	0	0	0	0	0	0
ASV723	0	0	0	0	5.32409	0	0	0	0	0	0	0
ASV724	0	0	0	0	5.32409	0	0	0	0	0	0	0
ASV725	0	0	0	0	2.28175	0	0	0	0	0	0.803366	0
ASV726	0	0	0	0	0	7	0	0	0	0	0	0
ASV727	0	0	0	0	0	7	0	0	0	0	0	0
ASV728	0	0	0	0	0	7	0	0	0	0	0	0
ASV729	0	0	0	0	0	0	2.79471	0	0	0	0	0
ASV73	0	0	39.2768	21.0144	0	0	31.141	26.2625	6.98125	0	0	8.59263
ASV730	0	0	0	0	0	0	2.79471	0	0	0	0	0
ASV731	0	0	0	0	0	0	2.79471	0	0	0	0	0
ASV732	0	0	0	0	0	0	0	1.35175	0	0	0	0
ASV733	0	0	0	0	0	0	0	0	1.35746	0	0	0
ASV734	0	0	0	0	0	0	0	0	1.35746	0	0	0
ASV735	0	0	0	0	0	0	0	0	1.35746	0	0	0
ASV736	0	0	0	0	0	0	0	0	1.35746	0	0	0
ASV737	0	0	0	0	0	0	0	0	1.35746	0	0	0
ASV738	0	0	0	0	0	0	0	0	1.35746	0	0	0
ASV739	0	0	0	0	0	0	0	0	0.775694	0.703993	0	0
ASV74	16.7113	21.5123	0	39.3173	0	31	24.7531	26.2625	0	1.87731	7.43113	0
ASV740	0	0	0	0	0	0	0	0	0	1.64265	0	0
ASV741	0	0	0	0	0	0	0	0	0	1.64265	0	0
ASV742	0	0	0	0	0	0	0	0	0	1.64265	0	0
ASV743	0	0	0	0	0	0	0	0	0	1.64265	0	0
ASV744	0	0	0	0	0	0	0	0	0	1.64265	0	0
ASV745	0	0	0	0	0	0	0	0	0	1.64265	0	0
ASV746	0	0	0	0	0	0	0	0	0	0	1.40589	0
ASV747	0	0	0	0	0	0	0	0	0	0	0	1.20297
ASV748	0	0	0	0	0	0	0	0	0	0	0	1.20297
ASV749	0	0	0	0	0	0	0	0	0	0	0	1.20297
ASV75	0	0	0	0	17.4935	10	0	4.44146	2.13316	16.1918	16.469	27.4964
ASV750	0	0	0	0	0	0	0	0	0	0	0	1.20297
ASV751	4.17782	0	0	0	0	0	0	0	0	0	0	0
ASV752	0	5.867	0	0	0	0	0	0	0	0	0	0
ASV753	0	0	4.9096	0	0	0	0	0	0	0	0	0
ASV754	0	0	1.63653	2.71153	0	0	0	0	0	0	0	0
ASV755	0	0	0	4.0673	0	0	0	0	0	0	0	0
ASV756	0	0	0	0	0	0	2.39546	0	0	0	0	0
ASV757	0	0	0	0	0	0	0	1.15864	0	0	0	0
ASV758	0	0	0	0	0	0	0	1.15864	0	0	0	0
ASV759	0	0	0	0	0	0	0	1.15864	0	0	0	0
ASV76	43.1708	0	0	0	22.057	0	18.3652	7.14495	15.7078	11.9679	4.41851	7.73337
ASV760	0	0	0	0	0	0	0	1.15864	0	0	0	0
ASV761	0	0	0	0	0	0	0	1.15864	0	0	0	0
ASV762	0	0	0	0	0	0	0	0.579321	0.581771	0	0	0
ASV763	0	0	0	0	0	0	0	0	1.16354	0	0	0
ASV764	0	0	0	0	0	0	0	0	1.16354	0	0	0
ASV765	0	0	0	0	0	0	0	0	1.16354	0	0	0
ASV766	0	0	0	0	0	0	0	0	1.16354	0	0	0
ASV767	0	0	0	0	0	0	0	0	1.16354	0	0	0
ASV768	0	0	0	0	0	0	0	0	1.16354	0	0	0
ASV769	0	0	0	0	0	0	0	0	1.16354	0	0	0
ASV77	0	0	0	0	21.2964	10	0	0	9.50225	19.0078	29.5237	9.7956
ASV770	0	0	0	0	0	0	0	0	0	1.40799	0	0
ASV771	0	0	0	0	0	0	0	0	0	1.40799	0	0
ASV772	0	0	0	0	0	0	0	0	0	1.40799	0	0
ASV773	0	0	0	0	0	0	0	0	0	1.40799	0	0
ASV774	0	0	0	0	0	0	0	0	0	1.40799	0	0
ASV775	0	0	0	0	0	0	0	0	0	0.703993	0	0.515558
ASV776	0	0	0	0	0	0	0	0	0	0.469329	0.803366	0
ASV777	0	0	0	0	0	0	0	0	0	0	1.20505	0
ASV778	0	0	0	0	0	0	0	0	0	0	1.20505	0
ASV779	0	0	0	0	0	0	0	0	0	0	0	1.03112
ASV78	11.8372	0	0	8.81249	0	0	21.5592	9.84845	19.3924	27.9251	0	2.40594
ASV780	0	0	0	0	0	0	0	0	0	0	0	1.03112
ASV781	0	0	0	0	0	0	0	0	0	0	0	1.03112
ASV782	0	0	0	0	0	0	0	0	0	0	0	1.03112
ASV783	3.48152	0	0	0	0	0	0	0	0	0	0	0
ASV784	3.48152	0	0	0	0	0	0	0	0	0	0	0
ASV785	0	4.88917	0	0	0	0	0	0	0	0	0	0
ASV786	0	0	4.09134	0	0	0	0	0	0	0	0	0
ASV787	0	0	0	3.38942	0	0	0	0	0	0	0	0
ASV788	0	0	0	0	3.80292	0	0	0	0	0	0	0
ASV789	0	0	0	0	3.80292	0	0	0	0	0	0	0
ASV79	38.993	37.1577	2.4548	2.03365	0	0	11.9773	32.442	2.13316	11.4986	0	0
ASV790	0	0	0	0	3.80292	0	0	0	0	0	0	0
ASV791	0	0	0	0	0	5	0	0	0	0	0	0
ASV792	0	0	0	0	0	5	0	0	0	0	0	0
ASV793	0	0	0	0	0	5	0	0	0	0	0	0
ASV794	0	0	0	0	0	5	0	0	0	0	0	0
ASV795	0	0	0	0	0	0	1.99622	0	0	0	0	0
ASV796	0	0	0	0	0	0	1.99622	0	0	0	0	0
ASV797	0	0	0	0	0	0	1.99622	0	0	0	0	0
ASV798	0	0	0	0	0	0	1.99622	0	0	0	0	0
ASV799	0	0	0	0	0	0	1.99622	0	0	0	0	0
ASV8	81.4675	52.803	90.0094	103.038	50.9592	0	34.335	49.8216	25.5979	22.0584	26.5111	91.0819
ASV80	0	0	0	0	0	0	0	0	13.9625	46.4635	3.61515	11.1704
ASV800	0	0	0	0	0	0	0	0.965534	0	0	0	0
ASV801	0	0	0	0	0	0	0	0.965534	0	0	0	0
ASV802	0	0	0	0	0	0	0	0.965534	0	0	0	0
ASV803	0	0	0	0	0	0	0	0.965534	0	0	0	0
ASV804	0	0	0	0	0	0	0	0.965534	0	0	0	0
ASV805	0	0	0	0	0	0	0	0	0.969618	0	0	0
ASV806	0	0	0	0	0	0	0	0	0.969618	0	0	0
ASV807	0	0	0	0	0	0	0	0	0.969618	0	0	0
ASV808	0	0	0	0	0	0	0	0	0.969618	0	0	0
ASV809	0	0	0	0	0	0	0	0	0.969618	0	0	0
ASV81	36.9041	0	0	0	17.4935	0	27.9471	15.6417	14.3503	11.7332	0	0
ASV810	0	0	0	0	0	0	0	0	0	1.17332	0	0
ASV811	0	0	0	0	0	0	0	0	0	1.17332	0	0
ASV812	0	0	0	0	0	0	0	0	0	0	1.00421	0
ASV813	0	0	0	0	0	0	0	0	0	0	1.00421	0
ASV814	0	0	0	0	0	0	0	0	0	0	1.00421	0
ASV815	0	0	0	0	0	0	0	0	0	0	1.00421	0
ASV816	0	0	0	0	0	0	0	0	0	0	0	0.859263
ASV817	0	0	0	0	0	0	0	0	0	0	0	0.859263
ASV818	0	0	0	0	0	0	0	0	0	0	0	0.859263
ASV819	2.78521	0	0	0	0	0	0	0	0	0	0	0
ASV82	2.78521	0	0	0	0	0	31.141	9.46224	6.39948	0	20.6867	13.5764
ASV820	2.78521	0	0	0	0	0	0	0	0	0	0	0
ASV821	2.78521	0	0	0	0	0	0	0	0	0	0	0
ASV822	0	0	3.27307	0	0	0	0	0	0	0	0	0
ASV823	0	0	0	0	3.04234	0	0	0	0	0	0	0
ASV824	0	0	0	0	3.04234	0	0	0	0	0	0	0
ASV825	0	0	0	0	3.04234	0	0	0	0	0	0	0
ASV826	0	0	0	0	0	4	0	0	0	0	0	0
ASV827	0	0	0	0	0	4	0	0	0	0	0	0
ASV828	0	0	0	0	0	4	0	0	0	0	0	0
ASV829	0	0	0	0	0	4	0	0	0	0	0	0
ASV83	0	0	0	0	0	0	0	0	27.1493	46.9329	0	0
ASV830	0	0	0	0	0	4	0	0	0	0	0	0
ASV831	0	0	0	0	0	4	0	0	0	0	0	0
ASV832	0	0	0	0	0	4	0	0	0	0	0	0
ASV833	0	0	0	0	0	4	0	0	0	0	0	0
ASV834	0	0	0	0	0	0	1.59698	0	0	0	0	0
ASV835	0	0	0	0	0	0	1.59698	0	0	0	0	0
ASV836	0	0	0	0	0	0	1.59698	0	0	0	0	0
ASV837	0	0	0	0	0	0	1.59698	0	0	0	0	0
ASV838	0	0	0	0	0	0	0	0.772428	0	0	0	0
ASV839	0	0	0	0	0	0	0	0.772428	0	0	0	0
ASV84	13.9261	0	4.09134	0	0	0	0	1.54486	38.2029	16.4265	6.82861	0
ASV840	0	0	0	0	0	0	0	0.772428	0	0	0	0
ASV841	0	0	0	0	0	0	0	0.772428	0	0	0	0
ASV842	0	0	0	0	0	0	0	0.772428	0	0	0	0
ASV843	0	0	0	0	0	0	0	0.772428	0	0	0	0
ASV844	0	0	0	0	0	0	0	0.772428	0	0	0	0
ASV845	0	0	0	0	0	0	0	0.386214	0.387847	0	0	0
ASV846	0	0	0	0	0	0	0	0	0.775694	0	0	0
ASV847	0	0	0	0	0	0	0	0	0.775694	0	0	0
ASV848	0	0	0	0	0	0	0	0	0.775694	0	0	0
ASV849	0	0	0	0	0	0	0	0	0.775694	0	0	0
ASV85	2.78521	0	0	0	0	0	0	0	12.2172	29.0984	14.6614	12.0297
ASV850	0	0	0	0	0	0	0	0	0	0.938657	0	0
ASV851	0	0	0	0	0	0	0	0	0	0.938657	0	0
ASV852	0	0	0	0	0	0	0	0	0	0.938657	0	0
ASV853	0	0	0	0	0	0	0	0	0	0.938657	0	0
ASV854	0	0	0	0	0	0	0	0	0	0.938657	0	0
ASV855	0	0	0	0	0	0	0	0	0	0.938657	0	0
ASV856	0	0	0	0	0	0	0	0	0	0	0.803366	0
ASV857	0	0	0	0	0	0	0	0	0	0	0.803366	0
ASV858	0	0	0	0	0	0	0	0	0	0	0.803366	0
ASV859	0	0	0	0	0	0	0	0	0	0	0.803366	0
ASV86	16.7113	12.7118	34.3672	22.3702	0	0	27.1486	12.9382	7.95087	6.5706	0	2.74964
ASV860	0	0	0	0	0	0	0	0	0	0	0.803366	0
ASV861	0	0	0	0	0	0	0	0	0	0	0.803366	0
ASV862	0	0	0	0	0	0	0	0	0	0	0	0.687411
ASV863	0	0	0	0	0	0	0	0	0	0	0	0.687411
ASV864	0	0	0	0	0	0	0	0	0	0	0	0.687411
ASV865	2.08891	0	0	0	0	0	0	0	0	0	0	0
ASV866	2.08891	0	0	0	0	0	0	0	0	0	0	0
ASV867	2.08891	0	0	0	0	0	0	0	0	0	0	0
ASV868	0	2.9335	0	0	0	0	0	0	0	0	0	0
ASV869	0	0	2.4548	0	0	0	0	0	0	0	0	0
ASV87	11.1409	0	3.27307	0	17.4935	14	5.98866	5.98631	12.4111	6.5706	3.81599	20.2786
ASV870	0	0	0	2.03365	0	0	0	0	0	0	0	0
ASV871	0	0	0	2.03365	0	0	0	0	0	0	0	0
ASV872	0	0	0	2.03365	0	0	0	0	0	0	0	0
ASV873	0	0	0	0	2.28175	0	0	0	0	0	0	0
ASV874	0	0	0	0	2.28175	0	0	0	0	0	0	0
ASV875	0	0	0	0	2.28175	0	0	0	0	0	0	0
ASV876	0	0	0	0	2.28175	0	0	0	0	0	0	0
ASV877	0	0	0	0	0	3	0	0	0	0	0	0
ASV878	0	0	0	0	0	3	0	0	0	0	0	0
ASV879	0	0	0	0	0	0	1.19773	0	0	0	0	0
ASV88	0	0	13.9105	17.625	30.4234	42	7.58563	15.6417	0	0	2.4101	16.1541
ASV880	0	0	0	0	0	0	1.19773	0	0	0	0	0
ASV881	0	0	0	0	0	0	1.19773	0	0	0	0	0
ASV882	0	0	0	0	0	0	1.19773	0	0	0	0	0
ASV883	0	0	0	0	0	0	1.19773	0	0	0	0	0
ASV884	0	0	0	0	0	0	1.19773	0	0	0	0	0
ASV885	0	0	0	0	0	0	1.19773	0	0	0	0	0
ASV886	0	0	0	0	0	0	1.19773	0	0	0	0	0
ASV887	0	0	0	0	0	0	0	0.579321	0	0	0	0
ASV888	0	0	0	0	0	0	0	0.579321	0	0	0	0
ASV889	0	0	0	0	0	0	0	0.579321	0	0	0	0
ASV89	0	0	0	0	0	17	11.9773	20.0831	13.9625	11.7332	4.01683	5.84299
ASV890	0	0	0	0	0	0	0	0.579321	0	0	0	0
ASV891	0	0	0	0	0	0	0	0.579321	0	0	0	0
ASV892	0	0	0	0	0	0	0	0.579321	0	0	0	0
ASV893	0	0	0	0	0	0	0	0	0.581771	0	0	0
ASV894	0	0	0	0	0	0	0	0	0.581771	0	0	0
ASV895	0	0	0	0	0	0	0	0	0.581771	0	0	0
ASV896	0	0	0	0	0	0	0	0	0.581771	0	0	0
ASV897	0	0	0	0	0	0	0	0	0.581771	0	0	0
ASV898	0	0	0	0	0	0	0	0	0	0.703993	0	0
ASV899	0	0	0	0	0	0	0	0	0	0.703993	0	0
ASV9	20.8891	105.606	0	0	10.6482	102	14.3728	32.0557	2.71493	87.9991	134.564	20.6223
ASV90	35.5115	0	0	0	0	20	0	17.3796	0	0	0	27.6683
ASV900	0	0	0	0	0	0	0	0	0	0.703993	0	0
ASV901	0	0	0	0	0	0	0	0	0	0.703993	0	0
ASV902	0	0	0	0	0	0	0	0	0	0	0.602524	0
ASV903	0	0	0	0	0	0	0	0	0	0	0.602524	0
ASV904	0	0	0	0	0	0	0	0	0	0	0.602524	0
ASV905	0	0	0	0	0	0	0	0	0	0	0.602524	0
ASV906	0	0	0	0	0	0	0	0	0	0	0.602524	0
ASV907	0	0	0	0	0	0	0	0	0	0	0.602524	0
ASV908	0	0	0	0	0	0	0	0	0	0	0.602524	0
ASV909	0	0	0	0	0	0	0	0	0	0	0.602524	0
ASV91	13.9261	10.7562	33.549	34.5721	0	0	9.9811	18.5383	0	3.2853	6.22608	5.49928
ASV910	0	0	0	0	0	0	0	0	0	0	0	0.515558
ASV911	0	0	0	0	0	0	0	0	0	0	0	0.515558
ASV912	0	0	0	0	0	0	0	0	0	0	0	0.515558
ASV913	0	0	0	0	0	0	0	0	0	0	0	0.515558
ASV914	0	0	0	0	0	0	0	0	0	0	0	0.515558
ASV915	0	0	0	0	0	0	0	0	0	0	0	0.515558
ASV916	0	0	0	0	0	0	0	0	0	0	0	0.515558
ASV917	0	0	1.63653	0	0	0	0	0	0	0	0	0
ASV918	0	0	1.63653	0	0	0	0	0	0	0	0	0
ASV919	0	0	1.63653	0	0	0	0	0	0	0	0	0
ASV92	0	2.9335	7.3644	12.2019	18.254	14	9.9811	9.07602	16.8713	8.44792	6.62777	3.60891
ASV920	0	0	0	1.35577	0	0	0	0	0	0	0	0
ASV921	0	0	0	1.35577	0	0	0	0	0	0	0	0
ASV922	0	0	0	0	1.52117	0	0	0	0	0	0	0
ASV923	0	0	0	0	0	2	0	0	0	0	0	0
ASV924	0	0	0	0	0	2	0	0	0	0	0	0
ASV925	0	0	0	0	0	0	0.798488	0	0	0	0	0
ASV926	0	0	0	0	0	0	0.798488	0	0	0	0	0
ASV927	0	0	0	0	0	0	0.798488	0	0	0	0	0
ASV928	0	0	0	0	0	0	0.798488	0	0	0	0	0
ASV929	0	0	0	0	0	0	0.798488	0	0	0	0	0
ASV93	8.35564	12.7118	8.18267	6.10095	15.9723	14	18.7645	19.5038	5.81771	4.45862	0	5.84299
ASV930	0	0	0	0	0	0	0.798488	0	0	0	0	0
ASV931	0	0	0	0	0	0	0.798488	0	0	0	0	0
ASV932	0	0	0	0	0	0	0.798488	0	0	0	0	0
ASV933	0	0	0	0	0	0	0.798488	0	0	0	0	0
ASV934	0	0	0	0	0	0	0.798488	0	0	0	0	0
ASV935	0	0	0	0	0	0	0.798488	0	0	0	0	0
ASV936	0	0	0	0	0	0	0.798488	0	0	0	0	0
ASV937	0	0	0	0	0	0	0.798488	0	0	0	0	0
ASV938	0	0	0	0	0	0	0.798488	0	0	0	0	0
ASV939	0	0	0	0	0	0	0.798488	0	0	0	0	0
ASV94	0	5.867	9.81921	0	8.36643	0	14.772	5.02078	6.5934	8.21325	7.23029	18.5601
ASV940	0	0	0	0	0	0	0.798488	0	0	0	0	0
ASV941	0	0	0	0	0	0	0.798488	0	0	0	0	0
ASV942	0	0	0	0	0	0	0.798488	0	0	0	0	0
ASV943	0	0	0	0	0	0	0.798488	0	0	0	0	0
ASV944	0	0	0	0	0	0	0.798488	0	0	0	0	0
ASV945	0	0	0	0	0	0	0.798488	0	0	0	0	0
ASV946	0	0	0	0	0	0	0.798488	0	0	0	0	0
ASV947	0	0	0	0	0	0	0.798488	0	0	0	0	0
ASV948	0	0	0	0	0	0	0	0.386214	0	0	0	0
ASV949	0	0	0	0	0	0	0	0.386214	0	0	0	0
ASV95	6.96304	7.82267	0	0	0	0	3.19395	4.44146	10.8597	34.7303	2.61094	6.1867
ASV950	0	0	0	0	0	0	0	0.386214	0	0	0	0
ASV951	0	0	0	0	0	0	0	0.386214	0	0	0	0
ASV952	0	0	0	0	0	0	0	0.386214	0	0	0	0
ASV953	0	0	0	0	0	0	0	0.386214	0	0	0	0
ASV954	0	0	0	0	0	0	0	0.386214	0	0	0	0
ASV955	0	0	0	0	0	0	0	0.386214	0	0	0	0
ASV956	0	0	0	0	0	0	0	0.386214	0	0	0	0
ASV957	0	0	0	0	0	0	0	0.386214	0	0	0	0
ASV958	0	0	0	0	0	0	0	0.386214	0	0	0	0
ASV959	0	0	0	0	0	0	0	0.386214	0	0	0	0
ASV96	0	0	0	0	0	0	4.39168	1.93107	21.3316	10.5599	16.6698	6.70225
ASV960	0	0	0	0	0	0	0	0.386214	0	0	0	0
ASV961	0	0	0	0	0	0	0	0.386214	0	0	0	0
ASV962	0	0	0	0	0	0	0	0	0.387847	0	0	0
ASV963	0	0	0	0	0	0	0	0	0.387847	0	0	0
ASV964	0	0	0	0	0	0	0	0	0.387847	0	0	0
ASV965	0	0	0	0	0	0	0	0	0	0	0.401683	0
ASV966	0	0	0	0	0	0	0	0	0	0	0.401683	0
ASV967	0	0	0	0	0	0	0	0	0	0	0.401683	0
ASV968	0	0	0	0	0	0	0	0	0	0	0.401683	0
ASV969	0	0	0	0	0	0	0	0	0	0	0.401683	0
ASV97	0	0	0	0	12.1694	0	0	0	7.56302	8.44792	13.0547	22.169
ASV970	0	0	0	0	0	0	0	0	0	0	0.401683	0
ASV971	0	0	0	0	0	0	0	0	0	0	0.401683	0
ASV972	0	0	0	0	0	0	0	0	0	0	0.401683	0
ASV973	0	0	0	0	0	0	0	0	0	0	0.401683	0
ASV974	0	0	0	0	0	0	0	0	0	0	0.401683	0
ASV975	0	0	0	0	0	0	0	0	0	0	0.401683	0
ASV976	0	0	0	0	0	0	0	0	0	0	0.401683	0
ASV977	0	0	0	0	0	0	0	0	0	0	0.401683	0
ASV978	0	0	0	0	0	0	0	0	0	0	0.401683	0
ASV979	0	0	0	0	0	0	0	0	0	0	0.401683	0
ASV98	0	0	0	0	19.0146	12	12.7758	4.63457	13.7686	12.2025	10.0421	2.57779
ASV980	0	0	0	0	0	0	0	0	0	0	0	0.343705
ASV981	0	0	0	0	0	0	0	0	0	0	0	0.343705
ASV982	0	0	0	0	0	0	0	0	0	0	0	0.343705
ASV983	0	0	0	0	0	0	0	0	0	0	0	0.343705
ASV984	0	0	0	0	0	0	0	0	0	0	0	0.343705
ASV985	0	0	0	0	0	0	0	0	0	0	0	0.343705
ASV986	0	0	0	0	0	0	0	0	0	0	0	0.343705
ASV987	0	0	0	0	0	0	0	0	0	0	0	0.343705
ASV988	0	0	0	0	0	0	0	0	0	0	0	0.343705
ASV989	0	0	0	0	0	0	0	0	0	0	0	0.343705
ASV99	4.17782	0	0	0	21.2964	45	2.39546	0	7.95087	16.1918	14.0589	2.57779
ASV990	0	0	0	0	0	0	0	0	0	0	0	0.343705
ASV991	0	0	0	0	0	0	0	0	0	0	0	0.343705
ASV992	0	0	0	0	0	0	0	0	0	0	0	0.343705
ASV993	0	0	0	0	0	0	0	0	0	0	0	0.343705
ASV994	0	0	0	0	0	0	0	0	0	0	0	0.343705
ASV995	0	0	0	0	0	0	0	0	0	0	0	0.343705
ASV996	0	0	0	0	0	0	0	0	0	0	0	0.343705
ASV997	0	0	0	0	0	0	0	0	0	0	0	0.343705
ASV998	0	0	0	0	0	0	0	0	0	0	0	0.343705
ASV999	0	0	0	0	0	0	0.399244	0	0	0	0	0
