# Supplementary material for: Absolute abundance calculation enhances the significance of microbiome data in antibiotic treatment studies
Source: Front Microbiol. 2025 Mar 24;16:1481197. doi: 10.3389/fmicb.2025.1481197 (PMC11973300; doi:10.3389/fmicb.2025.1481197)
Supplement: Supplementary file 7 [file Table_3.XLSX]

## Sheet: Table S3
Relative and absolute abundances of bacterial phyla in the faecal microbiota of tylosin treated pigs
			relative abundance (%)									relative abundance (%), GCN corrected									absolute abundance (cells per gram feces)
phylum	day	swine	d0	d1	d2	d3	d4		phylum	day	swine	d0	d1	d2	d3	d4		phylum	day	swine	d0	d1	d2	d3	d4
Actinomycetota	0	1	0.554496	1.48923	5.42369	2.93726	0.5528		Actinomycetota	0	1	0.554496	1.48923	5.42369	2.93726	0.5528		Actinomycetota	0	1	519720	2.14282e+06	4.56796e+06	2.84825e+06	818835
Bacillota	0	1	58.2652	38.2219	38.274	64.4427	62.7032		Bacillota	0	1	58.2652	38.2219	38.274	64.4427	62.7032		Bacillota	0	1	5.4611e+07	5.49968e+07	3.22352e+07	6.24897e+07	9.28791e+07
Bacteroidota	0	1	36.1776	39.2543	35.5383	22.1316	33.1103		Bacteroidota	0	1	36.1776	39.2543	35.5383	22.1316	33.1103		Bacteroidota	0	1	3.39086e+07	5.64823e+07	2.99311e+07	2.14609e+07	4.90447e+07
Candidatus_Saccharimonadota	0	1	0.110899	0	0	0	0		Candidatus_Saccharimonadota	0	1	0.110899	0	0	0	0		Candidatus_Saccharimonadota	0	1	103944	0	0	0	0
Chlamydiota	0	1	0	0	0	0	0		Chlamydiota	0	1	0	0	0	0	0		Chlamydiota	0	1	0	0	0	0	0
Deferribacterota	0	1	0	0	0	0	0		Deferribacterota	0	1	0	0	0	0	0		Deferribacterota	0	1	0	0	0	0	0
Elusimicrobiota	0	1	0	0	0	0	0		Elusimicrobiota	0	1	0	0	0	0	0		Elusimicrobiota	0	1	0	0	0	0	0
Fibrobacterota	0	1	0.145812	0	0	0	0		Fibrobacterota	0	1	0.145812	0	0	0	0		Fibrobacterota	0	1	136667	0	0	0	0
Fusobacteriota	0	1	0	1.96771	1.61381	0.170185	0		Fusobacteriota	0	1	0	1.96771	1.61381	0.170185	0		Fusobacteriota	0	1	0	2.83131e+06	1.35919e+06	165027	0
Kiritimatiellota	0	1	0.381986	0.0268813	0	0	0		Kiritimatiellota	0	1	0.381986	0.0268813	0	0	0		Kiritimatiellota	0	1	358029	38679.1	0	0	0
Lentisphaerota	0	1	0.119114	0	0	0	0		Lentisphaerota	0	1	0.119114	0	0	0	0		Lentisphaerota	0	1	111643	0	0	0	0
Methanobacteriota	0	1	0.193047	0.204298	0.0825245	0.113457	0		Methanobacteriota	0	1	0.193047	0.204298	0.0825245	0.113457	0		Methanobacteriota	0	1	180939	293961	69504	110018	0
Mycoplasmatota	0	1	0	0	0	0	0		Mycoplasmatota	0	1	0	0	0	0	0		Mycoplasmatota	0	1	0	0	0	0	0
Planctomycetota	0	1	0.098577	0	0	0	0		Planctomycetota	0	1	0.098577	0	0	0	0		Planctomycetota	0	1	92394.6	0	0	0	0
Pseudomonadota	0	1	2.46853	17.0804	18.5497	10.0094	3.10781		Pseudomonadota	0	1	2.46853	17.0804	18.5497	10.0094	3.10781		Pseudomonadota	0	1	2.31371e+06	2.45767e+07	1.5623e+07	9.70605e+06	4.60345e+06
Spirochaetota	0	1	1.39856	1.75535	0.518071	0.195397	0.478644		Spirochaetota	0	1	1.39856	1.75535	0.518071	0.195397	0.478644		Spirochaetota	0	1	1.31085e+06	2.52575e+06	436331	189476	708991
Synergistota	0	1	0.0533959	0	0	0	0.0337073		Synergistota	0	1	0.0533959	0	0	0	0.0337073		Synergistota	0	1	50047.1	0	0	0	49928.9
x_unknown_ bacteria	0	1	0	0	0	0	0		x_unknown_ bacteria	0	1	0	0	0	0	0		x_unknown_ bacteria	0	1	0	0	0	0	0
Verrucomicrobiota	0	1	0.032859	0	0	0	0.0134829		Verrucomicrobiota	0	1	0.032859	0	0	0	0.0134829		Verrucomicrobiota	0	1	30798.2	0	0	0	19971.6
Actinomycetota	0	2	0.361912	0.0125667	0.0516649	0.00824433	0.00545542		Actinomycetota	0	2	0.361912	0.0125667	0.0516649	0.00824433	0.00545542		Actinomycetota	0	2	323161	8440.69	128487	6823.51	5864.13
Bacillota	0	2	63.4433	73.213	68.5858	64.0152	81.2047		Bacillota	0	2	63.4433	73.213	68.5858	64.0152	81.2047		Bacillota	0	2	5.66503e+07	4.91751e+07	1.70568e+08	5.29829e+07	8.72883e+07
Bacteroidota	0	2	29.3807	11.907	10.8251	17.4795	12.1251		Bacteroidota	0	2	29.3807	11.907	10.8251	17.4795	12.1251		Bacteroidota	0	2	2.62348e+07	7.99759e+06	2.69213e+07	1.44671e+07	1.30335e+07
Candidatus_Saccharimonadota	0	2	0.114828	0.693681	12.7663	4.47892	0.10038		Candidatus_Saccharimonadota	0	2	0.114828	0.693681	12.7663	4.47892	0.10038		Candidatus_Saccharimonadota	0	2	102533	465926	3.17488e+07	3.70703e+06	107900
Chlamydiota	0	2	0	0	0	0	0		Chlamydiota	0	2	0	0	0	0	0		Chlamydiota	0	2	0	0	0	0	0
Deferribacterota	0	2	0.066641	0	0	0	0.0163663		Deferribacterota	0	2	0.066641	0	0	0	0.0163663		Deferribacterota	0	2	59505.6	0	0	0	17592.4
Elusimicrobiota	0	2	0.149686	0	0	0	0		Elusimicrobiota	0	2	0.149686	0	0	0	0		Elusimicrobiota	0	2	133659	0	0	0	0
Fibrobacterota	0	2	0.131232	0	0	0	0		Fibrobacterota	0	2	0.131232	0	0	0	0		Fibrobacterota	0	2	117180	0	0	0	0
Fusobacteriota	0	2	0	0.0184311	0	0	0		Fusobacteriota	0	2	0	0.0184311	0	0	0		Fusobacteriota	0	2	0	12379.7	0	0	0
Kiritimatiellota	0	2	0.75048	0.0351867	0	0	0		Kiritimatiellota	0	2	0.75048	0.0351867	0	0	0		Kiritimatiellota	0	2	670125	23633.9	0	0	0
Lentisphaerota	0	2	0.110727	0.201067	0.120971	0.242833	0.0829224		Lentisphaerota	0	2	0.110727	0.201067	0.120971	0.242833	0.0829224		Lentisphaerota	0	2	98870.9	135051	300847	200983	89134.7
Methanobacteriota	0	2	0.170191	0.423916	0.224301	0.460184	0.168027		Methanobacteriota	0	2	0.170191	0.423916	0.224301	0.460184	0.168027		Methanobacteriota	0	2	151968	284733	557821	380876	180615
Mycoplasmatota	0	2	0	0	0	0	0		Mycoplasmatota	0	2	0	0	0	0	0		Mycoplasmatota	0	2	0	0	0	0	0
Planctomycetota	0	2	0.0594643	0	0	0	0		Planctomycetota	0	2	0.0594643	0	0	0	0		Planctomycetota	0	2	53097.3	0	0	0	0
Pseudomonadota	0	2	3.60477	11.014	4.63094	5.70433	2.63061		Pseudomonadota	0	2	3.60477	11.014	4.63094	5.70433	2.63061		Pseudomonadota	0	2	3.2188e+06	7.39779e+06	1.15168e+07	4.72125e+06	2.82768e+06
Spirochaetota	0	2	1.35333	1.0112	0.129792	0.207607	0.151661		Spirochaetota	0	2	1.35333	1.0112	0.129792	0.207607	0.151661		Spirochaetota	0	2	1.20842e+06	679194	322784	171828	163023
Synergistota	0	2	0.0225554	0	0	0.00569608	0		Synergistota	0	2	0.0225554	0	0	0.00569608	0		Synergistota	0	2	20140.4	0	0	4714.43	0
x_unknown_ bacteria	0	2	0.0553633	0	0	0	0.00436434		x_unknown_ bacteria	0	2	0.0553633	0	0	0	0.00436434		x_unknown_ bacteria	0	2	49435.4	0	0	0	4691.3
Verrucomicrobiota	0	2	0.224857	1.47002	2.66515	7.39741	3.51039		Verrucomicrobiota	0	2	0.224857	1.47002	2.66515	7.39741	3.51039		Verrucomicrobiota	0	2	200781	987370	6.62804e+06	6.12255e+06	3.77338e+06
Actinomycetota	0	3	1.03342	1.14379	1.13511	1.10695	1.13647		Actinomycetota	0	3	1.03342	1.14379	1.13511	1.10695	1.13647		Actinomycetota	0	3	1.18529e+06	968964	947467	1.03413e+06	1.04009e+06
Bacillota	0	3	79.2531	97.8794	81.3791	91.3139	86.8273		Bacillota	0	3	79.2531	97.8794	81.3791	91.3139	86.8273		Bacillota	0	3	9.08993e+07	8.29191e+07	6.79263e+07	8.53069e+07	7.94639e+07
Bacteroidota	0	3	18.393	0	13.7377	6.07059	9.24878		Bacteroidota	0	3	18.393	0	13.7377	6.07059	9.24878		Bacteroidota	0	3	2.10959e+07	0	1.14667e+07	5.67125e+06	8.46443e+06
Candidatus_Saccharimonadota	0	3	0	0.146104	1.22078	0.0326534	0.284117		Candidatus_Saccharimonadota	0	3	0	0.146104	1.22078	0.0326534	0.284117		Candidatus_Saccharimonadota	0	3	0	123773	1.01897e+06	30505.3	260022
Chlamydiota	0	3	0	0	0.0142782	0.0326534	0.0383942		Chlamydiota	0	3	0	0	0.0142782	0.0326534	0.0383942		Chlamydiota	0	3	0	0	11917.8	30505.3	35138.2
Deferribacterota	0	3	0	0	0	0	0		Deferribacterota	0	3	0	0	0	0	0		Deferribacterota	0	3	0	0	0	0	0
Elusimicrobiota	0	3	0	0	0	0	0		Elusimicrobiota	0	3	0	0	0	0	0		Elusimicrobiota	0	3	0	0	0	0	0
Fibrobacterota	0	3	0.0287062	0	0	0	0		Fibrobacterota	0	3	0.0287062	0	0	0	0		Fibrobacterota	0	3	32924.6	0	0	0	0
Fusobacteriota	0	3	0	0	0	0	0		Fusobacteriota	0	3	0	0	0	0	0		Fusobacteriota	0	3	0	0	0	0	0
Kiritimatiellota	0	3	0	0	0	0	0		Kiritimatiellota	0	3	0	0	0	0	0		Kiritimatiellota	0	3	0	0	0	0	0
Lentisphaerota	0	3	0	0	0	0	0		Lentisphaerota	0	3	0	0	0	0	0		Lentisphaerota	0	3	0	0	0	0	0
Methanobacteriota	0	3	0	0	0	0	0		Methanobacteriota	0	3	0	0	0	0	0		Methanobacteriota	0	3	0	0	0	0	0
Mycoplasmatota	0	3	0.401887	0	0.0928081	0	0.19965		Mycoplasmatota	0	3	0.401887	0	0.0928081	0	0.19965		Mycoplasmatota	0	3	460944	0	77465.9	0	182718
Planctomycetota	0	3	0	0	0	0	0		Planctomycetota	0	3	0	0	0	0	0		Planctomycetota	0	3	0	0	0	0	0
Pseudomonadota	0	3	0.612399	0.830705	2.12031	1.17552	1.7431		Pseudomonadota	0	3	0.612399	0.830705	2.12031	1.17552	1.7431		Pseudomonadota	0	3	702391	703737	1.7698e+06	1.09819e+06	1.59527e+06
Spirochaetota	0	3	0.277493	0	0.299842	0.267758	0.522161		Spirochaetota	0	3	0.277493	0	0.299842	0.267758	0.522161		Spirochaetota	0	3	318271	0	250274	250144	477879
Synergistota	0	3	0	0	0	0	0		Synergistota	0	3	0	0	0	0	0		Synergistota	0	3	0	0	0	0	0
x_unknown_ bacteria	0	3	0	0	0	0	0		x_unknown_ bacteria	0	3	0	0	0	0	0		x_unknown_ bacteria	0	3	0	0	0	0	0
Verrucomicrobiota	0	3	0	0	0	0	0		Verrucomicrobiota	0	3	0	0	0	0	0		Verrucomicrobiota	0	3	0	0	0	0	0
Actinomycetota	0	4	0.497327	0.0861431	0	0.201774	2.48829		Actinomycetota	0	4	0.497327	0.0861431	0	0.201774	2.48829		Actinomycetota	0	4	368368	62320.7	0	201704	2.28619e+06
Bacillota	0	4	71.1651	60.7282	66.7635	71.7133	96.598		Bacillota	0	4	71.1651	60.7282	66.7635	71.7133	96.598		Bacillota	0	4	5.27116e+07	4.39341e+07	5.01253e+07	7.16886e+07	8.87521e+07
Bacteroidota	0	4	19.4693	31.4974	30.0352	20.3149	0.190158		Bacteroidota	0	4	19.4693	31.4974	30.0352	20.3149	0.190158		Bacteroidota	0	4	1.44208e+07	2.2787e+07	2.25501e+07	2.03079e+07	174713
Candidatus_Saccharimonadota	0	4	0.0778426	0	0.155066	4.13105	0.148416		Candidatus_Saccharimonadota	0	4	0.0778426	0	0.155066	4.13105	0.148416		Candidatus_Saccharimonadota	0	4	57657.5	0	116422	4.12963e+06	136362
Chlamydiota	0	4	0	0	0	0	0		Chlamydiota	0	4	0	0	0	0	0		Chlamydiota	0	4	0	0	0	0	0
Deferribacterota	0	4	0	0	0	0	0		Deferribacterota	0	4	0	0	0	0	0		Deferribacterota	0	4	0	0	0	0	0
Elusimicrobiota	0	4	0	0	0	0	0		Elusimicrobiota	0	4	0	0	0	0	0		Elusimicrobiota	0	4	0	0	0	0	0
Fibrobacterota	0	4	1.09412	0	0	0	0		Fibrobacterota	0	4	1.09412	0	0	0	0		Fibrobacterota	0	4	810409	0	0	0	0
Fusobacteriota	0	4	0	0	0	0	0		Fusobacteriota	0	4	0	0	0	0	0		Fusobacteriota	0	4	0	0	0	0	0
Kiritimatiellota	0	4	0.908163	0	0.0310131	0.0477885	0		Kiritimatiellota	0	4	0.908163	0	0.0310131	0.0477885	0		Kiritimatiellota	0	4	672671	0	23284.3	47772	0
Lentisphaerota	0	4	0.0691934	0	0	0	0		Lentisphaerota	0	4	0.0691934	0	0	0	0		Lentisphaerota	0	4	51251.2	0	0	0	0
Methanobacteriota	0	4	0.198931	0.139983	0.144728	0.292041	0		Methanobacteriota	0	4	0.198931	0.139983	0.144728	0.292041	0		Methanobacteriota	0	4	147347	101271	108660	291940	0
Mycoplasmatota	0	4	0.553547	0	0	0	0		Mycoplasmatota	0	4	0.553547	0	0	0	0		Mycoplasmatota	0	4	410009	0	0	0	0
Planctomycetota	0	4	0	0	0	0	0		Planctomycetota	0	4	0	0	0	0	0		Planctomycetota	0	4	0	0	0	0	0
Pseudomonadota	0	4	2.47366	7.33831	2.63612	2.26199	0.575113		Pseudomonadota	0	4	2.47366	7.33831	2.63612	2.26199	0.575113		Pseudomonadota	0	4	1.83223e+06	5.30894e+06	1.97917e+06	2.26121e+06	528401
Spirochaetota	0	4	2.94504	0.209974	0.103377	0.801785	0		Spirochaetota	0	4	2.94504	0.209974	0.103377	0.801785	0		Spirochaetota	0	4	2.18138e+06	151907	77614.4	801509	0
Synergistota	0	4	0.051895	0	0	0	0		Synergistota	0	4	0.051895	0	0	0	0		Synergistota	0	4	38438.4	0	0	0	0
x_unknown_ bacteria	0	4	0.164334	0	0	0	0		x_unknown_ bacteria	0	4	0.164334	0	0	0	0		x_unknown_ bacteria	0	4	121721	0	0	0	0
Verrucomicrobiota	0	4	0.331523	0	0.130979	0.235385	0		Verrucomicrobiota	0	4	0.331523	0	0.130979	0.235385	0		Verrucomicrobiota	0	4	245557	0	98337.4	235304	0
Actinomycetota	0	5	0.650364	0.518205	0	0.350765	0.929841		Actinomycetota	0	5	0.650364	0.518205	0	0.350765	0.929841		Actinomycetota	0	5	464971	580911	0	360146	1.44726e+06
Bacillota	0	5	67.9129	57.7607	59.1998	61.7083	65.5901		Bacillota	0	5	67.9129	57.7607	59.1998	61.7083	65.5901		Bacillota	0	5	4.85536e+07	6.47501e+07	1.4686e+08	6.33586e+07	1.02089e+08
Bacteroidota	0	5	22.0622	27.5313	29.7914	29.1346	29.3553		Bacteroidota	0	5	22.0622	27.5313	29.7914	29.1346	29.3553		Bacteroidota	0	5	1.57731e+07	3.08627e+07	7.39049e+07	2.99138e+07	4.56904e+07
Candidatus_Saccharimonadota	0	5	0	0	0.156104	0.658072	1.25886		Candidatus_Saccharimonadota	0	5	0	0	0.156104	0.658072	1.25886		Candidatus_Saccharimonadota	0	5	0	0	387254	675672	1.95937e+06
Chlamydiota	0	5	0	0	0	0	0		Chlamydiota	0	5	0	0	0	0	0		Chlamydiota	0	5	0	0	0	0	0
Deferribacterota	0	5	0	0	0.0260173	0.0341453	0		Deferribacterota	0	5	0	0	0.0260173	0.0341453	0		Deferribacterota	0	5	0	0	64542.3	35058.5	0
Elusimicrobiota	0	5	0	0	0	0	0		Elusimicrobiota	0	5	0	0	0	0	0		Elusimicrobiota	0	5	0	0	0	0	0
Fibrobacterota	0	5	0.0908597	0	0	0	0		Fibrobacterota	0	5	0.0908597	0	0	0	0		Fibrobacterota	0	5	64959.1	0	0	0	0
Fusobacteriota	0	5	0	0	0	0	0		Fusobacteriota	0	5	0	0	0	0	0		Fusobacteriota	0	5	0	0	0	0	0
Kiritimatiellota	0	5	0.401696	0	0	0	0		Kiritimatiellota	0	5	0.401696	0	0	0	0		Kiritimatiellota	0	5	287188	0	0	0	0
Lentisphaerota	0	5	0.564287	0	0.385056	0.329036	0		Lentisphaerota	0	5	0.564287	0	0.385056	0.329036	0		Lentisphaerota	0	5	403430	0	955227	337836	0
Methanobacteriota	0	5	0.373003	0.264319	0.208139	0.266954	0.057221		Methanobacteriota	0	5	0.373003	0.264319	0.208139	0.266954	0.057221		Methanobacteriota	0	5	266674	296303	516339	274093	89062.3
Mycoplasmatota	0	5	0	0	0	0	0		Mycoplasmatota	0	5	0	0	0	0	0		Mycoplasmatota	0	5	0	0	0	0	0
Planctomycetota	0	5	0.34431	0	0.249766	0.111748	0		Planctomycetota	0	5	0.34431	0	0.249766	0.111748	0		Planctomycetota	0	5	246161	0	619607	114737	0
Pseudomonadota	0	5	3.76829	13.2647	6.53555	4.27747	1.61649		Pseudomonadota	0	5	3.76829	13.2647	6.53555	4.27747	1.61649		Pseudomonadota	0	5	2.69409e+06	1.48698e+07	1.6213e+07	4.39187e+06	2.51601e+06
Spirochaetota	0	5	3.68221	0.660798	1.16558	1.48998	1.1921		Spirochaetota	0	5	3.68221	0.660798	1.16558	1.48998	1.1921		Spirochaetota	0	5	2.63255e+06	740759	2.8915e+06	1.52982e+06	1.85546e+06
Synergistota	0	5	0	0	0	0.0248329	0		Synergistota	0	5	0	0	0	0.0248329	0		Synergistota	0	5	0	0	0	25497.1	0
x_unknown_ bacteria	0	5	0.0956418	0	0	0	0		x_unknown_ bacteria	0	5	0.0956418	0	0	0	0		x_unknown_ bacteria	0	5	68378	0	0	0	0
Verrucomicrobiota	0	5	0.0542289	0	2.28255	1.61414	0		Verrucomicrobiota	0	5	0.0542289	0	2.28255	1.61414	0		Verrucomicrobiota	0	5	38770.3	0	5.66243e+06	1.65731e+06	0
Actinomycetota	0	6	1.33257	0.241187	0.505138	1.18878	0.671834		Actinomycetota	0	6	1.33257	0.241187	0.505138	1.18878	0.671834		Actinomycetota	0	6	973924	173754	567963	1.17576e+06	497452
Bacillota	0	6	64.0736	80.4242	73.7647	92.261	68.7707		Bacillota	0	6	64.0736	80.4242	73.7647	92.261	68.7707		Bacillota	0	6	4.68289e+07	5.79385e+07	8.2939e+07	9.12508e+07	5.09205e+07
Bacteroidota	0	6	30.8419	15.888	23.5341	5.09465	26.9093		Bacteroidota	0	6	30.8419	15.888	23.5341	5.09465	26.9093		Bacteroidota	0	6	2.25411e+07	1.14459e+07	2.64611e+07	5.03887e+06	1.99247e+07
Candidatus_Saccharimonadota	0	6	0.0692244	0.140044	0.329669	0.794454	1.3481		Candidatus_Saccharimonadota	0	6	0.0692244	0.140044	0.329669	0.794454	1.3481		Candidatus_Saccharimonadota	0	6	50593.4	100889	370671	785755	998187
Chlamydiota	0	6	0.0276898	0	0	0	0		Chlamydiota	0	6	0.0276898	0	0	0	0		Chlamydiota	0	6	20237.4	0	0	0	0
Deferribacterota	0	6	0	0	0	0	0		Deferribacterota	0	6	0	0	0	0	0		Deferribacterota	0	6	0	0	0	0	0
Elusimicrobiota	0	6	0	0	0	0	0		Elusimicrobiota	0	6	0	0	0	0	0		Elusimicrobiota	0	6	0	0	0	0	0
Fibrobacterota	0	6	0.121143	0	0	0	0		Fibrobacterota	0	6	0.121143	0	0	0	0		Fibrobacterota	0	6	88538.5	0	0	0	0
Fusobacteriota	0	6	0	0	0	0	0		Fusobacteriota	0	6	0	0	0	0	0		Fusobacteriota	0	6	0	0	0	0	0
Kiritimatiellota	0	6	0	0	0	0	0		Kiritimatiellota	0	6	0	0	0	0	0		Kiritimatiellota	0	6	0	0	0	0	0
Lentisphaerota	0	6	0	0	0	0	0		Lentisphaerota	0	6	0	0	0	0	0		Lentisphaerota	0	6	0	0	0	0	0
Methanobacteriota	0	6	0.062302	0.0311209	0.0638069	0.0231957	0.0620837		Methanobacteriota	0	6	0.062302	0.0311209	0.0638069	0.0231957	0.0620837		Methanobacteriota	0	6	45534.1	22419.8	71742.7	22941.7	45969.1
Mycoplasmatota	0	6	0.962219	0	0	0	0		Mycoplasmatota	0	6	0.962219	0	0	0	0		Mycoplasmatota	0	6	703249	0	0	0	0
Planctomycetota	0	6	0	0	0	0	0		Planctomycetota	0	6	0	0	0	0	0		Planctomycetota	0	6	0	0	0	0	0
Pseudomonadota	0	6	1.74099	3.07319	1.05813	0.417523	1.18402		Pseudomonadota	0	6	1.74099	3.07319	1.05813	0.417523	1.18402		Pseudomonadota	0	6	1.27242e+06	2.21396e+06	1.18973e+06	412951	876697
Spirochaetota	0	6	0.761469	0.202286	0.744414	0.220359	1.05099		Spirochaetota	0	6	0.761469	0.202286	0.744414	0.220359	1.05099		Spirochaetota	0	6	556528	145729	836998	217947	778192
Synergistota	0	6	0	0	0	0	0		Synergistota	0	6	0	0	0	0	0		Synergistota	0	6	0	0	0	0	0
x_unknown_ bacteria	0	6	0	0	0	0	0		x_unknown_ bacteria	0	6	0	0	0	0	0		x_unknown_ bacteria	0	6	0	0	0	0	0
Verrucomicrobiota	0	6	0.00692244	0	0	0	0.00297115		Verrucomicrobiota	0	6	0.00692244	0	0	0	0.00297115		Verrucomicrobiota	0	6	5059.34	0	0	0	2199.95
