# Supplementary material for: Absolute abundance calculation enhances the significance of microbiome data in antibiotic treatment studies
Source: Front Microbiol. 2025 Mar 24;16:1481197. doi: 10.3389/fmicb.2025.1481197 (PMC11973300; doi:10.3389/fmicb.2025.1481197)
Supplement: Supplementary file 8 [file Table_4.XLSX]

## Sheet: Table S4
Bacterial cell counts of tylosin-treated swine samples measured by FACS
		cells per gram feces
Swine no.	day	mean	sd
1	0	9.37 × 107	1.47 × 107
1	1	1.15 × 108	5.58 × 106
1	2	7.15 × 107	5.86 × 106
1	3	1.44 × 108	5.71 × 106
1	4	8.47 × 107	6.30 × 106
2	0	8.93 × 107	4.96 × 106
2	1	7.41 × 107	3.31 × 106
2	2	7.31 × 107	1.00 × 106
2	3	6.72 × 107	1.24 × 106
2	4	7.23 × 107	1.31 × 106
3	0	1.12 × 108	5.33 × 106
3	1	8.35 × 107	3.68 × 106
3	2	9.70 × 107	9.63 × 106
3	3	1.03 × 108	3.85 × 106
3	4	9.15 × 107	5.90 × 106
4	0	7.20 × 107	9.58 × 106
4	1	7.51 × 107	3.40 × 106
4	2	8.28 × 107	5.27 × 106
4	3	9.89 × 107	2.45 × 106
4	4	9.19 × 107	4.10 × 106
5	0	8.42 × 107	2.90 × 106
5	1	2.48 × 108	2.69 × 107
5	2	9.34 × 107	6.43 × 106
5	3	1.48 × 108	9.79 × 106
5	4	1.56 × 108	2.40 × 107
6	0	2.49 × 108	3.15 × 107
6	1	1.12 × 108	7.46 × 106
6	2	1.00 × 108	7.20 × 106
6	3	1.07 × 108	3.42 × 106
6	4	7.40 × 107	6.03 × 106
