# Supplementary material for: Absolute abundance calculation enhances the significance of microbiome data in antibiotic treatment studies
Source: Front Microbiol. 2025 Mar 24;16:1481197. doi: 10.3389/fmicb.2025.1481197 (PMC11973300; doi:10.3389/fmicb.2025.1481197)
Supplement: Supplementary file 9 [file Table_5.XLSX]

## Sheet: Table S5
GCN of bacterial taxa with more than one copy in the genome
copy number	phylum	class	order	family	genus
2	Actinomycetota	Coriobacteriia	Coriobacteriales	Coriobacteriaceae	Collinsella
2	Actinomycetota	Coriobacteriia	Eggerthellales	Eggerthellaceae	Adlercreutzia
2	Actinomycetota	Coriobacteriia	Eggerthellales	Eggerthellaceae	Senegalimassilia
2	Actinomycetota	Coriobacteriia	Eggerthellales	Eggerthellaceae	Slackia
2	Actinomycetota	Coriobacteriia	Eggerthellales	Eggerthellaceae
2	Bacillota	Bacilli	Bacilli RF51	Bacilli RF39 family	Bacilli RF39 genus
2	Bacillota	Bacilli	Bacilli RF53	Bacilli RF39 family	Bacilli RF39 genus
2	Bacillota	Bacilli	Lactobacillales	Lactobacillaceae	Limosilactobacillus
2	Bacillota	Bacilli	Lactobacillales	Streptococcaceae	Streptococcus
2	Bacillota	Clostridia	Clostridia UCG-014	Clostridia UCG-014 family	Clostridia UCG-014 genus
2	Bacillota	Clostridia	Clostridia vadinBB60 group	Clostridia vadinBB60 group family	Clostridia vadinBB60 group genus
2	Bacillota	Clostridia	Eubacteriales	Eubacteriaceae	[Eubacterium] coprostanoligenes group
2	Bacillota	Clostridia	Eubacteriales	Lachnospiraceae	Clostridium XlVa
2	Bacillota	Clostridia	Eubacteriales	Lachnospiraceae	Lachnospiraceae FCS020 group
2	Bacillota	Clostridia	Eubacteriales	Oscillospiraceae	Clostridium IV
2	Bacillota	Clostridia	Eubacteriales	Oscillospiraceae	Mediterraneibacter
2	Bacillota	Clostridia	Eubacteriales	Oscillospiraceae	Oscillospira
2	Bacillota	Clostridia	Eubacteriales	Oscillospiraceae	Oscillospiraceae UCG-005
2	Bacillota	Clostridia	Eubacteriales	Oscillospiraceae	Ruminococcus
2	Bacillota	Clostridia	Eubacteriales	Oscillospiraceae	Sporobacter
2	Bacillota	Clostridia	Eubacteriales	Oscillospiraceae
2	Bacillota	Clostridia	Eubacteriales	'Oscillospirales' UCG-010	'Oscillospirales' UCG-010 genus
2	Bacillota	Clostridia	Eubacteriales	Peptococcaceae_0
2	Bacillota	Clostridia	Eubacteriales	Peptococcaceae_1	Peptococcus
2	Bacillota	Clostridia	Eubacteriales	Peptococcaceae_1
2	Bacillota	Clostridia	Eubacteriales	Peptococcaceae_2
2	Bacillota	Clostridia	Eubacteriales	Peptococcaceae_3
2	Bacillota	Erysipelotrichia	Erysipelotrichales	Erysipelotrichaceae	Bulleidia
2	Bacillota	Negativicutes	Selenomonadales	Selenomonadaceae	Mitsuokella
2	Bacillota	Negativicutes	Selenomonadales	Selenomonadaceae	Selenomonas
2	Bacteroidota	Bacteroidia	Bacteroidales
2	Deferribacterota	Deferribacteres	Deferribacterales	Deferribacteraceae	Mucispirillum
2	Fibrobacterota	Fibrobacteria	Fibrobacterales	Fibrobacteraceae	Fibrobacter
2	Pseudomonadota	Epsilonproteobacteria	Campylobacterales	Helicobacteraceae	Helicobacter
2	Pseudomonadota	Gammaproteobacteria	unknown Gammaproteobacteria order	unknown Gammaproteobacteria family	Flintibacter
2	Spirochaetota	Spirochaetia	Spirochaetales	Sphaerochaetaceae	Pleomorphochaeta
2	Spirochaetota	Spirochaetia	Spirochaetales	Sphaerochaetaceae	Sphaerochaeta
2	Spirochaetota	Spirochaetia	Spirochaetales	Spirochaetaceae	Spirochaeta
2	Spirochaetota	Spirochaetia	Spirochaetales	Treponemataceae	Treponema
3	Bacillota	Clostridia	Eubacteriales	Lachnospiraceae
3	Bacillota	Negativicutes	Acidaminococcales	Acidaminococcaceae	Phascolarctobacterium
3	Bacillota	Negativicutes	Veillonellales	Veillonellaceae	Dialister
3	Pseudomonadota	Deltaproteobacteria	Desulfovibrionales	Desulfovibrionaceae	Desulfovibrio
3	Verrucomicrobiota	Verrucomicrobiia	Verrucomicrobiales	Akkermansiaceae	Akkermansia
4	Bacillota	Clostridia	Eubacteriales	Clostridiaceae	Intestinibacter
4	Bacillota	Clostridia	Eubacteriales	Clostridiaceae	Terrisporobacter
4	Bacillota	Erysipelotrichia	Erysipelotrichales	Erysipelotrichaceae	Longibaculum
4	Bacteroidota	Bacteroidia	Bacteroidales	Muribaculaceae	Duncaniella
4	Bacteroidota	Bacteroidia	Bacteroidales	Muribaculaceae	Muribaculum
4	Bacteroidota	Bacteroidia	Bacteroidales	Muribaculaceae	Paramuribaculum
4	Bacteroidota	Bacteroidia	Bacteroidales	Muribaculaceae
4	Bacteroidota	Bacteroidia	Bacteroidales	Rikenellaceae	Rikenellaceae RC9 gut group
4	Bacteroidota	Bacteroidia	Bacteroidales	Tannerellaceae	Parabacteroides
4	Pseudomonadota	Gammaproteobacteria	Enterobacterales	Enterobacteriaceae	Escherichia/Shigella
5	Bacillota	Bacilli	Lactobacillales	Enterococcaceae	Enterococcus
5	Bacillota	Clostridia	Eubacteriales	Clostridiaceae	Clostridium sensu stricto 1
5	Bacteroidota	Bacteroidia	Bacteroidales	Bacteroidaceae	Bacteroides
5	Bacteroidota	Bacteroidia	Bacteroidales	Prevotellaceae	Prevotella
5	Bacteroidota	Bacteroidia	Bacteroidales	Prevotellaceae	Prevotella_9
5	Synergistota	Synergistia	Synergistales	Synergistaceae	Cloacibacillus
6	Pseudomonadota	Gammaproteobacteria	Enterobacterales	Enterobacteriaceae	Pseudescherichia
8	Bacillota	Clostridia	Eubacteriales	Clostridiaceae	Clostridium sensu stricto 6
9	Bacillota	Bacilli	Caryophanales	Paenibacillaceae	Paenibacillus
