# Supplementary material for: Absolute abundance calculation enhances the significance of microbiome data in antibiotic treatment studies
Source: Front Microbiol. 2025 Mar 24;16:1481197. doi: 10.3389/fmicb.2025.1481197 (PMC11973300; doi:10.3389/fmicb.2025.1481197)
Supplement: Supplementary file 10 [file Table_6.XLSX]

## Sheet: Table S6
Relative and absolute abundances of bacterial families in the faecal microbiota of tylosin treated pigs
			d0			d1			d2			d3			d4
families	swine	day	relative abundance (%)	GCN corr. rel. abundance (%)	absolute abundance	relative abundance (%)	GCN corr. rel. abundance (%)	absolute abundance	relative abundance (%)	GCN corr. rel. abundance (%)	absolute abundance	relative abundance (%)	GCN corr. rel. abundance (%)	absolute abundance	relative abundance (%)	GCN corr. rel. abundance (%)	absolute abundance
Acidaminococcaceae	1	d0	1.38434	1.54437	1.44752e+06	3.3557	3.70962	5.33772e+06	3.71245	4.18124	3.52154e+06	6.07932	6.76327	6.55831e+06	2.82023	3.13478	4.64339e+06
Actinomycetaceae	1	d0	0	0	0	0	0	0	0.0325653	0.0366776	30890.7	0.0339943	0.0378189	36672.7	0.01213	0.0134829	19971.6
Akkermansiaceae	1	d0	0	0	0	0	0	0	0	0	0	0	0	0	0	0	0
Anaeroplasmataceae	1	d0	0	0	0	0	0	0	0	0	0	0	0	0	0	0	0
Anaerovoracaceae	1	d0	0.349766	0.390201	365729	0.384204	0.424725	611130	0	0	0	0.186969	0.208004	201700	0.218341	0.242693	359488
Atopobiaceae	1	d0	0.0846802	0.0944696	88544.8	0	0	0	0	0	0	0	0	0	0.0727802	0.0808975	119829
Bacilli RF39 family	1	d0	0.0220905	0.0246442	23098.6	0	0	0	0	0	0	0	0	0	0	0	0
Bacteroidaceae	1	d0	1.06034	1.18292	1.10873e+06	1.15747	1.27955	1.84113e+06	0.716437	0.806906	679594	0.351275	0.390795	378952	0.0667152	0.0741561	109844
Bacteroidales p-251-o5	1	d0	0	0	0	0	0	0	0	0	0	0	0	0	0	0	0
Bacteroidales RF16 group	1	d0	1.84087	2.05369	1.92489e+06	0	0	0	0	0	0	0	0	0	0	0	0
Bifidobacteriaceae	1	d0	0	0	0	0	0	0	0	0	0	0	0	0	0	0	0
Caldicoprobacteraceae	1	d0	0	0	0	0	0	0	0	0	0	0	0	0	0	0	0
Campylobacteraceae	1	d0	0.239314	0.266979	250235	1.13316	1.25267	1.80245e+06	0.048848	0.0550163	46336	0	0	0	0	0	0
Candidatus Saccharimonadaceae	1	d0	0.0994072	0.110899	103944	0	0	0	0	0	0	0	0	0	0	0	0
Chlamydiaceae	1	d0	0	0	0	0	0	0	0	0	0	0	0	0	0	0	0
Christensenellaceae	1	d0	2.65822	2.96552	2.77954e+06	0	0	0	0	0	0	0.15864	0.176488	171139	0.212276	0.235951	349503
Clostridia UCG-014 family	1	d0	0.942528	0.975502	914321	0.01459	0.0161288	23207.5	0	0	0	0	0	0	0	0	0
Clostridia vadinBB60 group family	1	d0	0.37922	0.246443	230986	0	0	0	0	0	0	0	0	0	0	0	0
Clostridiaceae	1	d0	0.224587	0.173537	162653	0.0534967	0.0147847	21273.5	0.048848	0.0550163	46336	0.0679887	0.0756377	73345.5	0.612567	0.503924	746438
Coprobacillaceae	1	d0	0	0	0	0	0	0	0	0	0	0	0	0	0	0	0
Coriobacteriaceae	1	d0	0.290858	0.162241	152066	2.65538	1.46772	2.11188e+06	9.49279	5.34575	4.50231e+06	4.54391	2.52756	2.45096e+06	0.527656	0.293254	434382
Deferribacteraceae	1	d0	0	0	0	0	0	0	0	0	0	0	0	0	0	0	0
Defluviitaleaceae	1	d0	0	0	0	0	0	0	0	0	0	0	0	0	0	0	0
Desulfovibrionaceae	1	d0	0.482309	0.538066	504320	2.41708	2.672	3.8447e+06	2.66222	2.99839	2.52531e+06	0.300283	0.334067	323943	0.188016	0.208985	309559
Eggerthellaceae	1	d0	0.364493	0.297785	279109	0.0389067	0.0215051	30943.3	0.073272	0.0412623	34752	0.549575	0.371885	360615	0.175885	0.165166	244652
Elusimicrobiaceae	1	d0	0	0	0	0	0	0	0	0	0	0	0	0	0	0	0
Enterobacteriaceae	1	d0	0	0	0	0.16049	0.177417	255282	0.773427	0.871092	733653	0.0509915	0.0567283	55009.1	0	0	0
Enterococcaceae	1	d0	0	0	0	0	0	0	0.024424	0.00550163	4633.6	0.0396601	0.0088244	8556.97	0	0	0
Erysipelotrichaceae	1	d0	3.34303	3.7295	3.49559e+06	0	0	0	2.32028	2.61328	2.20096e+06	4.54391	5.05512	4.90192e+06	4.76104	5.29205	7.83884e+06
Eubacteriaceae	1	d0	4.93723	4.02523	3.77278e+06	0.165354	0.118278	170188	0.252381	0.284251	239403	0.883853	0.98329	953491	0.442746	0.404488	599147
Fibrobacteraceae	1	d0	0.261404	0.145812	136667	0	0	0	0	0	0	0	0	0	0	0	0
Fusobacteriaceae	1	d0	0	0	0	1.77998	1.96771	2.83131e+06	1.43287	1.61381	1.35919e+06	0.152975	0.170185	165027	0	0	0
Helicobacteraceae	1	d0	0.139906	0.15608	146291	0.462017	0.397844	572451	0.252381	0.284251	239403	0	0	0	0.0242601	0.0269658	39943.2
Lachnospiraceae	1	d0	22.9852	25.5787	2.39745e+07	13.7924	15.2471	2.19388e+07	8.63795	9.72872	8.19375e+06	12.9405	14.3964	1.39601e+07	9.61912	10.692	1.58375e+07
Lactobacillaceae	1	d0	0.953573	0.974475	913359	3.51133	3.55973	5.12204e+06	2.22258	2.25567	1.89978e+06	4.65722	4.36178	4.22959e+06	21.5066	22.9269	3.39605e+07
Methanobacteriaceae	1	d0	0.106771	0.119114	111643	0.02918	0.0322576	46414.9	0	0	0	0.0113314	0.0126063	12224.2	0	0	0
Methanomassiliicoccaceae	1	d0	0.0662715	0.0739328	69295.9	0.155627	0.172041	247546	0.073272	0.0825245	69504	0.0906516	0.10085	97794	0	0	0
Mogibacteriaceae	1	d0	0	0	0	0	0	0	0	0	0	0.0453258	0.0504251	48897	0	0	0
Muribaculaceae	1	d0	2.56986	0.73214	686222	1.48332	0.40994	589856	0.162827	0.045847	38613.3	5.18414	1.44184	1.39815e+06	1.48593	0.412914	611630
Odoribacteraceae	1	d0	0	0	0	0.165354	0.182793	263018	0.12212	0.137541	115840	0.152975	0.170185	165027	0.0242601	0.0269658	39943.2
Oligosphaeraceae	1	d0	0.0073635	0.00821475	7699.55	0	0	0	0	0	0	0	0	0	0	0	0
Oscillospiraceae	1	d0	13.9538	14.8584	1.39266e+07	11.3948	12.5966	1.8125e+07	12.7575	14.3684	1.21014e+07	27.745	30.8665	2.99311e+07	11.9481	13.2807	1.9672e+07
Oscillospirales UCG-010	1	d0	0.82103	0.671556	629438	0.01459	0.0161288	23207.5	0	0	0	0	0	0	0	0	0
Oxalobacteraceae	1	d0	0.073635	0.0821475	76995.5	0.0729501	0.080644	116037	0.0651307	0.0733551	61781.3	0	0	0	0	0	0
Paenibacillaceae	1	d0	0	0	0	0	0	0	0	0	0	0	0	0	0	0	0
Paludibacteraceae	1	d0	1.15239	1.28561	1.20498e+06	0	0	0	0	0	0	0	0	0	0	0	0
Pasteurellaceae	1	d0	0	0	0	0	0	0	0	0	0	0	0	0	0	0	0
Peptococcaceae 0	1	d0	0	0	0	0	0	0	0	0	0	0	0	0	0	0	0
Peptococcaceae 1	1	d0	0.0515445	0.0287516	26948.4	0	0	0	0	0	0	0	0	0	0	0	0
Peptococcaceae 2	1	d0	0	0	0	0	0	0	0	0	0	0	0	0	0	0	0
Peptococcaceae 3	1	d0	0.14727	0.0821475	76995.5	0.02918	0.0161288	23207.5	0	0	0	0.0283286	0.0157579	15280.3	0.0545852	0.0303366	44936.1
Peptostreptococcaceae	1	d0	0	0	0	0	0	0	0	0	0	0	0	0	0	0	0
Pirellulaceae	1	d0	0.088362	0.098577	92394.6	0	0	0	0	0	0	0	0	0	0	0	0
Porphyromonadaceae	1	d0	0.136225	0.151973	142442	0	0	0	0.0325653	0.0366776	30890.7	0.0679887	0.0756377	73345.5	0	0	0
Prevotellaceae	1	d0	29.4209	27.8735	2.61253e+07	36.5577	36.4479	5.24442e+07	33.5179	33.5325	2.82418e+07	19.4334	19.1187	1.85393e+07	35.6016	31.9896	4.73846e+07
Pseudobdellovibrionaceae	1	d0	0.412356	0.460026	431175	0.106993	0.118278	170188	0	0	0	0	0	0	0	0	0
Puniceicoccaceae	1	d0	0.029454	0.032859	30798.2	0	0	0	0	0	0	0	0	0	0.01213	0.0134829	19971.6
Rhodospirillales	1	d0	0.20986	0.23412	219437	0	0	0	0	0	0	0	0	0	0	0	0
Rickettsiales	1	d0	0	0	0	0	0	0	0	0	0	0	0	0	0	0	0
Rikenellaceae	1	d0	2.38946	2.59791	2.43498e+06	0.11672	0.12903	185660	0.0325653	0.0366776	30890.7	0.730878	0.813105	788464	0.357836	0.387634	574183
Selenomonadaceae	1	d0	1.27757	1.42526	1.33587e+06	2.17391	2.38975	3.43857e+06	2.84133	3.20012	2.69521e+06	1.27479	1.01796	987108	3.27511	3.19545	4.73326e+06
Sphaerochaetaceae	1	d0	0.224587	0.162241	152066	0	0	0	0	0	0	0.0226629	0.0252126	24448.5	0.0667152	0.0741561	109844
Spirochaetaceae	1	d0	0	0	0	0	0	0	0	0	0	0	0	0	0	0	0
Streptococcaceae	1	d0	0	0	0	0.00972668	0.00537627	7735.82	0.6106	0.343852	289600	0.0396601	0.022061	21392.4	0.0849102	0.0471902	69900.5
Succinivibrionaceae	1	d0	0.14727	0.164295	153991	10.7528	11.8869	1.71039e+07	12.3178	13.8733	1.16844e+07	8.52691	9.48623	9.19875e+06	2.5837	2.87186	4.25395e+06
Sutterellaceae	1	d0	0.0478627	0.0533959	50047.1	0.447427	0.494616	711695	0.350077	0.394284	332075	0.11898	0.132366	128355	0	0	0
Synergistaceae	1	d0	0.0478627	0.0533959	50047.1	0	0	0	0	0	0	0	0	0	0.0303251	0.0337073	49928.9
Tannerellaceae	1	d0	0.854166	0.324483	304132	2.15446	0.805096	1.15844e+06	2.42612	0.978832	824394	0.351275	0.196973	191004	0.351771	0.219097	324538
Treponemataceae	1	d0	1.29966	1.23632	1.15878e+06	3.13199	1.75535	2.52575e+06	0.919971	0.518071	436331	0.305949	0.170185	165027	0.418486	0.404488	599147
Turicibacteraceae	1	d0	0	0	0	0	0	0	0	0	0	0	0	0	0	0	0
unknown Bacillota family	1	d0	0.14727	0.164295	153991	0	0	0	0	0	0	0.141643	0.157579	152803	0.0667152	0.0741561	109844
unknown Gammaproteobacteria family	1	d0	0.058908	0.032859	30798.2	0	0	0	0	0	0	0	0	0	0	0	0
unknown bacteria	1	d0	0	0	0	0	0	0	0	0	0	0	0	0	0	0	0
unknown Bacteroidales	1	d0	0.114134	0.127329	119343	0	0	0	0	0	0	0	0	0	0	0	0
unknown Bradymonadales	1	d0	0.430765	0.480563	450424	0	0	0	0	0	0	0	0	0	0	0	0
unknown Campylobacterales	1	d0	0	0	0	0	0	0	0	0	0	0	0	0	0	0	0
unknown Candidatus Izemoplasmatales	1	d0	0	0	0	0	0	0	0	0	0	0	0	0	0	0	0
unknown Clostridia	1	d0	0	0	0	0	0	0	0	0	0	0	0	0	0	0	0
unknown Eubacteriales	1	d0	0	0	0	0	0	0	0	0	0	0	0	0	0	0	0
unknown Kiritimatiellia	1	d0	0.342403	0.381986	358029	0.0243167	0.0268813	38679.1	0	0	0	0	0	0	0	0	0
Veillonellaceae	1	d0	0.228268	0.254657	238686	0.0972668	0.107525	154716	1.06651	1.20119	1.01167e+06	0.186969	0.208004	201700	2.37749	2.64265	3.91443e+06
Victivallaceae	1	d0	0	0	0	0	0	0	0	0	0	0	0	0	0	0	0
Victivallales vadin BE97	1	d0	0.0994072	0.110899	103944	0	0	0	0	0	0	0	0	0	0	0	0
Acidaminococcaceae	2	d0	0.986166	1.16673	1.04181e+06	2.03121	2.15477	1.4473e+06	2.71916	3.26371	8.11661e+06	1.37227	1.57092	1.30019e+06	1.74188	2.24982	2.41837e+06
Actinomycetaceae	2	d0	0	0	0	0	0	0	0	0	0	0	0	0	0	0	0
Akkermansiaceae	2	d0	0.107079	0.0423632	37827.3	1.23357	0.436198	292982	2.62677	1.06102	2.63868e+06	1.30811	0.499157	413133	0.571052	0.245865	264284
Anaeroplasmataceae	2	d0	0	0	0	0	0	0	0	0	0	0	0	0	0	0	0
Anaerovoracaceae	2	d0	0.3316	0.393695	351541	0.42488	0.450725	302739	0.312861	0.375515	933880	0.456986	0.52314	432983	0.750139	0.968883	1.04147e+06
Atopobiaceae	2	d0	0.0742647	0.0881712	78730.5	0	0	0	0	0	0	0	0	0	0	0	0
Bacilli RF39 family	2	d0	0.0708105	0.0840702	75068.6	0	0	0	0	0	0	0.0432107	0.049466	40941.1	0.013516	0.0174574	18765.2
Bacteroidaceae	2	d0	0.639022	0.74884	668660	5.15542	4.91379	3.30046e+06	0.768504	0.754635	1.87672e+06	2.63716	2.45222	2.02961e+06	0.44265	0.536814	577030
Bacteroidales p-251-o5	2	d0	0	0	0	0	0	0	0	0	0	0	0	0	0	0	0
Bacteroidales RF16 group	2	d0	1.60274	1.90286	1.69911e+06	0.00947688	0.0100533	6752.55	0.0167979	0.0201619	50141.2	0.0248789	0.0284804	23572.1	0.0439271	0.0567364	60986.9
Bifidobacteriaceae	2	d0	0	0	0	0	0	0	0.0230971	0.0277226	68944.1	0.00523766	0.00599588	4962.55	0	0	0
Caldicoprobacteraceae	2	d0	0	0	0	0	0	0	0	0	0	0	0	0	0	0	0
Campylobacteraceae	2	d0	0.409319	0.485967	433933	0.524387	0.556285	373641	0.0325459	0.0390637	97148.6	0.231766	0.265318	219593	0.131781	0.170209	182961
Candidatus Saccharimonadaceae	2	d0	0.0967168	0.114828	102533	0.653904	0.693681	465926	10.6362	12.7663	3.17488e+07	3.91253	4.47892	3.70703e+06	0.0777171	0.10038	107900
Chlamydiaceae	2	d0	0	0	0	0	0	0	0	0	0	0	0	0	0	0	0
Christensenellaceae	2	d0	2.69771	3.20287	2.85993e+06	2.25708	2.39437	1.60823e+06	1.16535	1.39873	3.47855e+06	2.0309	2.3249	1.92423e+06	1.88717	2.43748	2.62009e+06
Clostridia UCG-014 family	2	d0	0.447315	0.473664	422948	0.00631792	0.00670223	4501.7	0.0230971	0.0277226	68944.1	0	0	0	0.013516	0.0174574	18765.2
Clostridia vadinBB60 group family	2	d0	0.447315	0.368063	328654	0	0	0	0.0104987	0.0126012	31338.2	0.0523766	0.0599588	49625.5	0.0608221	0.0785581	84443.4
Clostridiaceae	2	d0	1.52847	1.55017	1.38419e+06	0.720243	0.281913	189353	0.996325	0.348284	866158	2.82834	0.832917	689373	0.447718	0.274604	295177
Coprobacillaceae	2	d0	0	0	0	0	0	0	0	0	0	0	0	0	0	0	0
Coriobacteriaceae	2	d0	0.100171	0.0594643	53097.3	0	0	0	0.0209974	0.0126012	31338.2	0.00392824	0.00224845	1860.96	0.00337901	0.00218217	2345.65
Deferribacteraceae	2	d0	0.112261	0.066641	59505.6	0	0	0	0	0	0	0	0	0	0.0253425	0.0163663	17592.4
Defluviitaleaceae	2	d0	0	0	0	0	0	0	0	0	0	0	0	0	0	0	0
Desulfovibrionaceae	2	d0	0.727103	0.863258	770827	0.579669	0.61493	413031	0.219423	0.263365	654969	2.23124	2.55424	2.11405e+06	0.731555	0.941977	1.01255e+06
Eggerthellaceae	2	d0	0.259063	0.214277	191333	0.0236922	0.0125667	8440.69	0.0188976	0.0113411	28204.4	0	0	0	0.00506851	0.00327325	3518.48
Elusimicrobiaceae	2	d0	0.126077	0.149686	133659	0	0	0	0	0	0	0	0	0	0	0	0
Enterobacteriaceae	2	d0	0.0449042	0.0533128	47604.5	2.68038	2.83057	1.90122e+06	0.314961	0.378036	940147	1.39845	1.59715	1.3219e+06	0.158813	0.20148	216574
Enterococcaceae	2	d0	0	0	0	0.0205332	0.00435645	2926.11	0.0125984	0.00806476	20056.5	0.0091659	0.0104928	8684.47	0	0	0
Erysipelotrichaceae	2	d0	3.75123	4.45367	3.97681e+06	0.0300101	0.0318356	21383.1	0.120735	0.144914	360390	0.976823	1.11823	925516	0.295663	0.38188	410489
Eubacteriaceae	2	d0	3.81341	3.77393	3.36985e+06	3.44642	3.6502	2.45174e+06	2.42835	2.88693	7.17959e+06	2.99201	3.37193	2.79082e+06	2.74037	3.53184	3.79643e+06
Fibrobacteraceae	2	d0	0.221067	0.131232	117180	0	0	0	0	0	0	0	0	0	0	0	0
Fusobacteriaceae	2	d0	0	0	0	0.0173743	0.0184311	12379.7	0	0	0	0	0	0	0	0	0
Helicobacteraceae	2	d0	0.202069	0.239908	214220	0.45489	0.482561	324123	0.118635	0.142393	354122	0.069399	0.0794454	65753.9	0.466303	0.602279	647399
Lachnospiraceae	2	d0	20.2984	24.042	2.14678e+07	32.7331	34.7243	2.33233e+07	26.6562	31.9944	7.95678e+07	20.2881	23.225	1.92225e+07	17.3106	22.3585	2.40335e+07
Lactobacillaceae	2	d0	1.02762	1.12982	1.00885e+06	0.230604	0.21112	141804	0.730709	0.761427	1.89361e+06	5.54668	5.93967	4.91603e+06	13.7221	16.7616	1.80173e+07
Methanobacteriaceae	2	d0	0.0777189	0.0922722	82392.4	0.0726561	0.0770757	51769.6	0.0503937	0.0604857	150424	0.0903496	0.103429	85604.1	0.0287216	0.0370969	39876.1
Methanomassiliicoccaceae	2	d0	0.0656293	0.0779187	69575.8	0.326952	0.34684	232963	0.136483	0.163815	407397	0.311641	0.356755	295272	0.10137	0.13093	140739
Mogibacteriaceae	2	d0	0	0	0	0	0	0	0	0	0	0	0	0	0	0	0
Muribaculaceae	2	d0	1.97751	0.60387	539212	1.42469	0.377838	253783	0.809449	0.242888	604045	1.69831	0.486041	402277	0.937674	0.303867	326632
Odoribacteraceae	2	d0	0	0	0	0.0268512	0.0284845	19132.2	0	0	0	0.091659	0.104928	86844.7	0.0625116	0.0807403	86789.1
Oligosphaeraceae	2	d0	0.0328146	0.0389594	34787.9	0.00473844	0.00502667	3376.28	0.00209974	0.00252024	6267.65	0	0	0	0	0	0
Oscillospiraceae	2	d0	16.8702	18.9507	1.69216e+07	25.9635	27.5227	1.84862e+07	21.6745	25.8192	6.42105e+07	16.0246	17.8018	1.47338e+07	17.4661	22.4949	2.41801e+07
Oscillospirales UCG-010	2	d0	1.21932	1.01499	906316	0.00473844	0.00502667	3376.28	0	0	0	0.015713	0.0104928	8684.47	0.0118265	0.0152752	16419.6
Oxalobacteraceae	2	d0	0.0500855	0.0594643	53097.3	0.142153	0.1508	101288	0.0545932	0.0655262	162959	0.0563048	0.0644557	53347.5	0.0371691	0.0480077	51604.3
Paenibacillaceae	2	d0	0	0	0	0	0	0	0	0	0	0	0	0	0	0	0
Paludibacteraceae	2	d0	1.25905	1.49481	1.33476e+06	0	0	0	0	0	0	0	0	0	0	0	0
Pasteurellaceae	2	d0	0	0	0	0.00947688	0.0100533	6752.55	0	0	0	0.0117847	0.0134907	11165.7	0	0	0
Peptococcaceae 0	2	d0	0	0	0	0	0	0	0	0	0	0	0	0	0	0	0
Peptococcaceae 1	2	d0	0.0880814	0.0522876	46689	0	0	0	0	0	0	0	0	0	0.00844752	0.00545542	5864.13
Peptococcaceae 2	2	d0	0.00863543	0.00512623	4577.36	0	0	0	0	0	0	0	0	0	0	0	0
Peptococcaceae 3	2	d0	0.0759918	0.0451108	40280.7	0	0	0	0	0	0	0	0	0	0	0	0
Peptostreptococcaceae	2	d0	0	0	0	0	0	0	0.00209974	0.00252024	6267.65	0	0	0	0.00506851	0.00654651	7036.95
Pirellulaceae	2	d0	0.0500855	0.0594643	53097.3	0	0	0	0	0	0	0	0	0	0	0	0
Porphyromonadaceae	2	d0	0.0621751	0.0738177	65913.9	0.12004	0.127342	85532.3	0.0661417	0.0793875	197431	0.0798743	0.0914371	75679	0.0726486	0.0938333	100863
Prevotellaceae	2	d0	28.6213	21.9616	1.96101e+07	6.85652	5.44925	3.66011e+06	21.095	9.68401	2.40834e+07	18.3842	13.7845	1.14089e+07	28.0728	10.1584	1.09195e+07
Pseudobdellovibrionaceae	2	d0	0.43868	0.520825	465059	0	0	0	0	0	0	0	0	0	0	0	0
Puniceicoccaceae	2	d0	0.153711	0.182494	162954	0.974539	1.03382	694388	1.33648	1.60413	3.98936e+06	6.02593	6.89826	5.70942e+06	2.5275	3.26453	3.50909e+06
Rhodospirillales	2	d0	0.167527	0.198898	177601	0	0	0	0	0	0	0	0	0	0	0	0
Rickettsiales	2	d0	0	0	0	0.00947688	0.0100533	6752.55	0.00944882	0.0113411	28204.4	0.0288071	0.0329773	27294.1	0.00506851	0.00654651	7036.95
Rikenellaceae	2	d0	1.74954	2.01871	1.80256e+06	0.0252717	0.0268089	18006.8	0.0356955	0.042844	106550	0.265811	0.304291	251850	0.685938	0.885961	952334
Selenomonadaceae	2	d0	1.2625	1.4415	1.28715e+06	0.413824	0.423916	284733	0.511286	0.600447	1.49327e+06	1.25573	1.43077	1.18419e+06	0.278768	0.360058	387032
Sphaerochaetaceae	2	d0	0.17789	0.112777	100702	0.0379075	0.0201067	13505.1	0.00734908	0.00441042	10968.4	0.0432107	0.049466	40941.1	0.0506851	0.0654651	70369.5
Spirochaetaceae	2	d0	0.00345417	0.00205049	1830.94	0	0	0	0	0	0	0	0	0	0.0118265	0.00763759	8209.78
Streptococcaceae	2	d0	0.630386	0.374215	334147	0.0473844	0.0251334	16881.4	0.0167979	0.0100809	25070.6	0	0	0	0	0	0
Succinivibrionaceae	2	d0	0.537124	0.637703	569423	5.48869	5.82256	3.91085e+06	2.96378	3.55732	8.84679e+06	0.515909	0.590594	488812	0.434202	0.560817	602832
Sutterellaceae	2	d0	0.079446	0.0943227	84223.3	0.505433	0.536178	360136	0.144882	0.173896	432468	0.442582	0.506652	419336	0.0709591	0.0916511	98517.3
Synergistaceae	2	d0	0.0189979	0.0225554	20140.4	0	0	0	0	0	0	0.0248789	0.00569608	4714.43	0	0	0
Tannerellaceae	2	d0	0.815185	0.358836	320415	1.90643	1.10076	739348	0.194226	0.0805846	200408	0.902187	0.319056	264070	0.241599	0.102562	110246
Treponemataceae	2	d0	1.2815	1.2385	1.10589e+06	1.05351	0.991092	665689	0.108136	0.125382	311816	0.159749	0.158141	130887	0.0794066	0.0785581	84443.4
Turicibacteraceae	2	d0	0.0293605	0.0348584	31126	0.00947688	0.0100533	6752.55	0	0	0	0	0	0	0	0	0
unknown Bacillota family	2	d0	0.371323	0.440856	393653	1.00929	1.07068	719147	0.507087	0.608637	1.51364e+06	0.374493	0.428705	354823	0.773792	0.999434	1.07431e+06
unknown Gammaproteobacteria family	2	d0	0.0483584	0.0287069	25633.2	0	0	0	0	0	0	0	0	0	0.00506851	0.00327325	3518.48
unknown bacteria	2	d0	0.0466313	0.0553633	49435.4	0	0	0	0	0	0	0	0	0	0.00337901	0.00436434	4691.3
unknown Bacteroidales	2	d0	0.246973	0.29117	259994	0	0	0	0	0	0	0	0	0	0	0	0
unknown Bradymonadales	2	d0	0.35578	0.422402	377174	0	0	0	0	0	0	0	0	0	0	0	0
unknown Campylobacterales	2	d0	0	0	0	0	0	0	0	0	0	0	0	0	0.00337901	0.00436434	4691.3
unknown Candidatus Izemoplasmatales	2	d0	0.0431771	0.0512623	45773.6	0	0	0	0	0	0	0	0	0	0	0	0
unknown Clostridia	2	d0	0	0	0	0.00473844	0.00502667	3376.28	0	0	0	0	0	0	0	0	0
unknown Eubacteriales	2	d0	0	0	0	0	0	0	0	0	0	0	0	0	0	0	0
unknown Kiritimatiellia	2	d0	0.632113	0.75048	670125	0.0331691	0.0351867	23633.9	0	0	0	0	0	0	0	0	0
Veillonellaceae	2	d0	0.269425	0.319877	285627	0.110564	0.112815	75774.9	0.202625	0.243203	604828	4.56462	5.22541	4.32487e+06	6.31874	8.15112	8.76178e+06
Victivallaceae	2	d0	0	0	0	0.175322	0.185987	124922	0.0986877	0.118451	294579	0.206888	0.236837	196021	0.0642011	0.0829224	89134.7
Victivallales vadin BE97	2	d0	0.060448	0.0717673	64083	0.00947688	0.0100533	6752.55	0	0	0	0.00523766	0.00599588	4962.55	0	0	0
Acidaminococcaceae	3	d0	1.99514	2.27736	2.61202e+06	0	0	0	2.61616	3.09122	2.58021e+06	1.12139	1.34532	1.25682e+06	1.51869	1.79685	1.64447e+06
Actinomycetaceae	3	d0	0	0	0	0	0	0	0	0	0	0	0	0	0	0	0
Akkermansiaceae	3	d0	0	0	0	0	0	0	0	0	0	0	0	0	0	0	0
Anaeroplasmataceae	3	d0	0.352083	0.401887	460944	0	0	0	0.0785451	0.0928081	77465.9	0	0	0	0.168744	0.19965	182718
Anaerovoracaceae	3	d0	0.0838293	0.0956874	109749	0	0	0	0.0422935	0.0499736	41712.4	0.108873	0.130614	122021	0.194704	0.230365	210829
Atopobiaceae	3	d0	0.461061	0.526281	603617	0	0	0	0	0	0	0	0	0	0	0	0
Bacilli RF39 family	3	d0	0	0	0	0	0	0	0	0	0	0.0217746	0.0130614	12202.1	0.0389408	0.0230365	21082.9
Bacteroidaceae	3	d0	0	0	0	0	0	0	0.0604193	0.0713908	59589.1	0	0	0	0	0	0
Bacteroidales p-251-o5	3	d0	0	0	0	0	0	0	0	0	0	0	0	0	0	0	0
Bacteroidales RF16 group	3	d0	0	0	0	0	0	0	0	0	0	0	0	0	0	0	0
Bifidobacteriaceae	3	d0	0	0	0	0	0	0	0	0	0	0	0	0	0	0	0
Caldicoprobacteraceae	3	d0	0	0	0	0	0	0	0	0	0	0	0	0	0	0	0
Campylobacteraceae	3	d0	0.0419147	0.0478437	54874.3	0	0	0	0	0	0	0	0	0	0	0	0
Candidatus Saccharimonadaceae	3	d0	0	0	0	0.138466	0.146104	123773	1.03317	1.22078	1.01897e+06	0.0272183	0.0326534	30505.3	0.240135	0.284117	260022
Chlamydiaceae	3	d0	0	0	0	0	0	0	0.0120839	0.0142782	11917.8	0.0272183	0.0326534	30505.3	0.0324507	0.0383942	35138.2
Christensenellaceae	3	d0	0.980803	1.11954	1.28406e+06	0.0791233	0.083488	70727.3	1.04525	1.23506	1.03089e+06	0.985302	1.18205	1.10429e+06	1.01246	1.1979	1.09631e+06
Clostridia UCG-014 family	3	d0	0.653869	0.607615	696904	0	0	0	0	0	0	0	0	0	0	0	0
Clostridia vadinBB60 group family	3	d0	0.0754464	0.0861186	98773.8	0	0	0	0	0	0	0	0	0	0	0	0
Clostridiaceae	3	d0	4.35912	2.65772	3.04827e+06	1.19872	0.378827	320925	0.598151	0.176692	147483	1.00163	0.462045	431650	2.05088	0.986731	903051
Coprobacillaceae	3	d0	2.41428	2.7558	3.16076e+06	0.0514302	0.0542672	45972.7	0	0	0	0	0	0	0	0	0
Coriobacteriaceae	3	d0	0.259871	0.148315	170110	1.68928	0.891234	755014	1.65549	0.978054	816371	1.36636	0.8196	765684	1.33048	0.787081	720332
Deferribacteraceae	3	d0	0	0	0	0	0	0	0	0	0	0	0	0	0	0	0
Defluviitaleaceae	3	d0	0	0	0	0	0	0	0	0	0	0	0	0	0	0	0
Desulfovibrionaceae	3	d0	0.0586805	0.0669812	76824	0	0	0	0.0302097	0.0356954	29794.6	0.0598802	0.0718374	67111.7	0.0259605	0.0307154	28110.5
Eggerthellaceae	3	d0	0.477827	0.358828	411557	0.478696	0.252551	213950	0.265845	0.15706	131096	0.479042	0.28735	268447	0.590602	0.349387	319757
Elusimicrobiaceae	3	d0	0	0	0	0	0	0	0	0	0	0	0	0	0	0	0
Enterobacteriaceae	3	d0	0.150893	0.172237	197548	0.787277	0.830705	703737	0.640445	0.756743	631645	0.544366	0.653068	610107	1.10332	1.3054	1.1947e+06
Enterococcaceae	3	d0	0	0	0	0.0316493	0.0333952	28290.9	0	0	0	0	0	0	0	0	0
Erysipelotrichaceae	3	d0	2.84181	3.23423	3.7095e+06	6.90747	7.2885	6.17449e+06	4.17497	4.91704	4.1042e+06	2.81437	3.21473	3.00325e+06	4.58204	4.92022	4.50296e+06
Eubacteriaceae	3	d0	3.00947	2.67446	3.06747e+06	5.69292	5.71266	4.83951e+06	2.77929	3.01626	2.51764e+06	2.89058	3.12493	2.91936e+06	1.49273	1.44746	1.32471e+06
Fibrobacteraceae	3	d0	0.0502976	0.0287062	32924.6	0	0	0	0	0	0	0	0	0	0	0	0
Fusobacteriaceae	3	d0	0	0	0	0	0	0	0	0	0	0	0	0	0	0	0
Helicobacteraceae	3	d0	0	0	0	0	0	0	0.0302097	0.0356954	29794.6	0	0	0	0.0389408	0.046073	42165.8
Lachnospiraceae	3	d0	28.5942	32.3663	3.71225e+07	53.072	55.9995	4.74403e+07	31.6114	37.3017	3.11353e+07	33.8541	40.5816	3.7912e+07	37.8829	44.7984	4.09992e+07
Lactobacillaceae	3	d0	5.13035	5.35132	6.13769e+06	0.0870356	0.0918368	77800	0	0	0	0.016331	0.019592	18303.2	0.279076	0.33019	302188
Methanobacteriaceae	3	d0	0	0	0	0	0	0	0	0	0	0	0	0	0	0	0
Methanomassiliicoccaceae	3	d0	0	0	0	0	0	0	0	0	0	0	0	0	0	0	0
Mogibacteriaceae	3	d0	0.0502976	0.0574124	65849.2	0	0	0	0	0	0	0	0	0	0	0	0
Muribaculaceae	3	d0	1.44186	0.411456	471919	0	0	0	1.23255	0.364093	303905	0.517148	0.155104	144900	0.194704	0.0575913	52707.2
Odoribacteraceae	3	d0	0	0	0	0	0	0	0	0	0	0	0	0	0	0	0
Oligosphaeraceae	3	d0	0	0	0	0	0	0	0	0	0	0	0	0	0	0	0
Oscillospiraceae	3	d0	21.8459	24.4146	2.80024e+07	23.6262	24.9295	2.11192e+07	24.8021	29.3059	2.44613e+07	23.5928	28.304	2.6442e+07	18.763	22.1995	2.03169e+07
Oscillospirales UCG-010	3	d0	0.150893	0.0861186	98773.8	0	0	0	0	0	0	0	0	0	0	0	0
Oxalobacteraceae	3	d0	0	0	0	0	0	0	0	0	0	0	0	0	0	0	0
Paenibacillaceae	3	d0	0	0	0	0	0	0	0	0	0	0	0	0	0	0	0
Paludibacteraceae	3	d0	0	0	0	0	0	0	0	0	0	0	0	0	0	0	0
Pasteurellaceae	3	d0	0	0	0	0	0	0	0	0	0	0	0	0	0	0	0
Peptococcaceae 0	3	d0	0	0	0	0	0	0	0	0	0	0	0	0	0	0	0
Peptococcaceae 1	3	d0	0.0754464	0.0430593	49386.9	0.094948	0.0200371	16974.5	0.259803	0.0613961	51246.7	0.293958	0.0705313	65891.5	0.116822	0.0276438	25299.5
Peptococcaceae 2	3	d0	0	0	0	0	0	0	0	0	0	0	0	0	0	0	0
Peptococcaceae 3	3	d0	0	0	0	0	0	0	0	0	0	0	0	0	0	0	0
Peptostreptococcaceae	3	d0	0	0	0	0	0	0	0	0	0	0	0	0	0	0	0
Pirellulaceae	3	d0	0	0	0	0	0	0	0	0	0	0	0	0	0	0	0
Porphyromonadaceae	3	d0	0	0	0	0	0	0	0.0664612	0.0785299	65548.1	0	0	0	0	0	0
Prevotellaceae	3	d0	22.0052	17.5318	2.01081e+07	0	0	0	22.192	12.4349	1.03792e+07	8.09472	5.01425	4.6844e+06	11.3772	7.25036	6.63549e+06
Pseudobdellovibrionaceae	3	d0	0.28502	0.325337	373145	0	0	0	0	0	0	0	0	0	0	0	0
Puniceicoccaceae	3	d0	0	0	0	0	0	0	0	0	0	0	0	0	0	0	0
Rhodospirillales	3	d0	0	0	0	0	0	0	0	0	0	0	0	0	0	0	0
Rickettsiales	3	d0	0	0	0	0	0	0	0	0	0	0	0	0	0	0	0
Rikenellaceae	3	d0	0.494593	0.449731	515819	0	0	0	0.652529	0.771021	643563	0.658683	0.790212	738229	1.53816	1.81989	1.66555e+06
Selenomonadaceae	3	d0	0.444295	0.377965	433507	0	0	0	0.465229	0.549709	458836	0.141535	0.169798	158628	0.0454309	0.0537519	49193.4
Sphaerochaetaceae	3	d0	0.0502976	0.0574124	65849.2	0	0	0	0.0725032	0.085669	71507	0	0	0	0.0908619	0.107504	98386.8
Spirochaetaceae	3	d0	0	0	0	0	0	0	0	0	0	0	0	0	0	0	0
Streptococcaceae	3	d0	0.108978	0.0621968	71336.6	5.89864	3.11201	2.63636e+06	1.69778	1.00304	837227	20.2885	12.2124	1.1409e+07	14.0576	8.31618	7.61093e+06
Succinivibrionaceae	3	d0	0	0	0	0	0	0	1.009	1.19223	995139	0.375612	0.450617	420974	0.266096	0.314832	288133
Sutterellaceae	3	d0	0	0	0	0	0	0	0.0483354	0.0571127	47671.3	0	0	0	0.0389408	0.046073	42165.8
Synergistaceae	3	d0	0	0	0	0	0	0	0	0	0	0	0	0	0	0	0
Tannerellaceae	3	d0	0	0	0	0	0	0	0.0362516	0.0107086	8938.37	0	0	0	0.0713915	0.0211168	19326
Treponemataceae	3	d0	0.192807	0.220081	252422	0	0	0	0.181258	0.214173	178767	0.22319	0.267758	250144	0.350467	0.414657	379492
Turicibacteraceae	3	d0	0.20119	0.22965	263397	0.158247	0.166976	141455	0	0	0	0.0598802	0.0718374	67111.7	0.181724	0.215008	196774
unknown Bacillota family	3	d0	0.134127	0.1531	175598	0	0	0	0.229593	0.271285	226439	0.130648	0.156736	146426	0.240135	0.284117	260022
unknown Gammaproteobacteria family	3	d0	0	0	0	0	0	0	0.0362516	0.0428345	35753.5	0	0	0	0	0	0
unknown bacteria	3	d0	0	0	0	0	0	0	0	0	0	0	0	0	0	0	0
unknown Bacteroidales	3	d0	0	0	0	0	0	0	0.0725032	0.085669	71507	0.0925422	0.111021	103718	0.0843718	0.0998249	91359.2
unknown Bradymonadales	3	d0	0	0	0	0	0	0	0	0	0	0	0	0	0	0	0
unknown Campylobacterales	3	d0	0	0	0	0	0	0	0	0	0	0	0	0	0	0	0
unknown Candidatus Izemoplasmatales	3	d0	0	0	0	0	0	0	0	0	0	0	0	0	0	0	0
unknown Clostridia	3	d0	0	0	0	0	0	0	0	0	0	0	0	0	0	0	0
unknown Eubacteriales	3	d0	0	0	0	0	0	0	0	0	0	0	0	0	0	0	0
unknown Kiritimatiellia	3	d0	0	0	0	0	0	0	0	0	0	0	0	0	0	0	0
Veillonellaceae	3	d0	0.528125	0.60283	691416	0.00791233	0.0083488	7072.73	0.271887	0.321259	268151	0.212303	0.254696	237942	0	0	0
Victivallaceae	3	d0	0	0	0	0	0	0	0	0	0	0	0	0	0	0	0
Victivallales vadin BE97	3	d0	0	0	0	0	0	0	0	0	0	0	0	0	0	0	0
Acidaminococcaceae	4	d0	1.69452	1.87687	1.39019e+06	2.82258	3.09038	2.23575e+06	2.08353	2.25362	1.69199e+06	2.0183	2.108	2.10728e+06	0.027668	0.0324661	29829.1
Actinomycetaceae	4	d0	0	0	0	0	0	0	0	0	0	0	0	0	0	0	0
Akkermansiaceae	4	d0	0.898017	0.331523	245557	0	0	0	0.363185	0.130979	98337.4	0.676157	0.235385	235304	0	0	0
Anaeroplasmataceae	4	d0	0.499766	0.553547	410009	0	0	0	0	0	0	0	0	0	0	0	0
Anaerovoracaceae	4	d0	0.234265	0.259475	192192	0.776947	0.850663	615417	0.535219	0.578912	434641	0.650737	0.679659	679425	0.288538	0.338575	311075
Atopobiaceae	4	d0	0.156177	0.172983	128128	0	0	0	0	0	0	0.101678	0.106197	106160	0	0	0
Bacilli RF39 family	4	d0	0.195221	0.216229	160160	0.0245869	0.0269197	19475.2	0.0573449	0.0620263	46568.6	0.0610066	0.063718	63696.1	0.0118577	0.013914	12783.9
Bacteroidaceae	4	d0	1.062	1.17629	871270	0.75236	0.823743	595942	0.907961	0.982083	737337	0.986274	1.03011	1.02975e+06	0	0	0
Bacteroidales p-251-o5	4	d0	0.952678	1.0552	781580	0.0295043	0.0323037	23370.3	0.0669024	0.072364	54330.1	1.78444	1.86375	1.86311e+06	0	0	0
Bacteroidales RF16 group	4	d0	2.28799	2.53421	1.87707e+06	0	0	0	0	0	0	0.310117	0.3239	323788	0	0	0
Bifidobacteriaceae	4	d0	0	0	0	0	0	0	0	0	0	0	0	0	0	0	0
Caldicoprobacteraceae	4	d0	0.0702796	0.0778425	57657.5	0	0	0	0	0	0	0	0	0	0	0	0
Campylobacteraceae	4	d0	0.273309	0.302721	224224	0.265539	0.290733	210332	0.353627	0.382495	287173	0.732079	0.764616	764353	0	0	0
Candidatus Saccharimonadaceae	4	d0	0.0702796	0.0778425	57657.5	0	0	0	0.143362	0.155066	116422	3.95526	4.13105	4.12963e+06	0.126482	0.148416	136362
Chlamydiaceae	4	d0	0	0	0	0	0	0	0	0	0	0	0	0	0	0	0
Christensenellaceae	4	d0	4.31829	4.78299	3.54274e+06	2.01613	2.20742	1.59697e+06	3.5745	3.8663	2.90278e+06	6.40569	6.69039	6.68809e+06	0.545455	0.640045	588060
Clostridia UCG-014 family	4	d0	0.46853	0.467055	345945	0	0	0	0	0	0	0	0	0	0	0	0
Clostridia vadinBB60 group family	4	d0	2.55349	1.60442	1.18839e+06	0.0393391	0.0430715	31160.3	0.162477	0.175741	131944	0.101678	0.106197	106160	0	0	0
Clostridiaceae	4	d0	1.19475	0.713297	528335	0.20653	0.0565314	40898	0.315397	0.0852861	64031.9	0.447382	0.176552	176491	3.57312	1.62214	1.49039e+06
Coprobacillaceae	4	d0	0	0	0	0	0	0	0	0	0	0	0	0	0	0	0
Coriobacteriaceae	4	d0	0	0	0	0.063926	0.0349956	25317.8	0	0	0	0.0406711	0.0212393	21232	3.04743	1.78795	1.64273e+06
Deferribacteraceae	4	d0	0	0	0	0	0	0	0	0	0	0	0	0	0	0	0
Defluviitaleaceae	4	d0	0.0546619	0.0605442	44844.8	0	0	0	0	0	0	0	0	0	0	0	0
Desulfovibrionaceae	4	d0	0.367015	0.406511	301101	0.157356	0.172286	124641	0.181592	0.196417	147467	0.0610066	0.063718	63696.1	0	0	0
Eggerthellaceae	4	d0	0.351398	0.324344	240240	0.0934304	0.0511475	37002.9	0	0	0	0.142349	0.0743377	74312.1	1.19368	0.70034	643456
Elusimicrobiaceae	4	d0	0	0	0	0	0	0	0	0	0	0	0	0	0	0	0
Enterobacteriaceae	4	d0	0	0	0	0.063926	0.0699913	50635.6	0.03823	0.0413509	31045.8	0	0	0	0.490119	0.575113	528401
Enterococcaceae	4	d0	0	0	0	0	0	0	0	0	0	0	0	0	0	0	0
Erysipelotrichaceae	4	d0	1.69452	1.87687	1.39019e+06	3.15696	3.45649	2.50062e+06	2.45627	2.65679	1.99469e+06	5.19065	5.42134	5.41947e+06	3.74308	4.27393	3.92679e+06
Eubacteriaceae	4	d0	1.58519	1.60442	1.18839e+06	3.15696	2.38509	1.7255e+06	4.31043	4.00586	3.00756e+06	4.89578	4.30362	4.30214e+06	2.51383	2.54163	2.33519e+06
Fibrobacteraceae	4	d0	1.06981	1.09412	810409	0	0	0	0	0	0	0	0	0	0	0	0
Fusobacteriaceae	4	d0	0	0	0	0	0	0	0	0	0	0	0	0	0	0	0
Helicobacteraceae	4	d0	0.0624707	0.0691934	51251.2	0	0	0	0.162477	0.175741	131944	0.0406711	0.0424787	42464	0	0	0
Lachnospiraceae	4	d0	24.879	27.4741	2.03499e+07	21.8725	23.622	1.70895e+07	20.4052	21.8488	1.64038e+07	15.3737	16.0384	1.60328e+07	43.5534	51.1062	4.69553e+07
Lactobacillaceae	4	d0	1.40559	1.09844	813612	0.186861	0.153442	111009	0	0	0	0.381291	0.398238	398100	0.0671937	0.0788462	72442.1
Methanobacteriaceae	4	d0	0.148368	0.164334	121721	0.0344217	0.0376876	27265.3	0	0	0	0.203355	0.212393	212320	0	0	0
Methanomassiliicoccaceae	4	d0	0.0312354	0.0345967	25625.6	0.0934304	0.102295	74005.8	0.133805	0.144728	108660	0.0762583	0.0796475	79620.1	0	0	0
Mogibacteriaceae	4	d0	0	0	0	0	0	0	0	0	0	0	0	0	0	0	0
Muribaculaceae	4	d0	3.12354	0.864917	640639	3.07337	1.33387	964997	3.06795	2.34925	1.76379e+06	1.86579	1.30755	1.3071e+06	0	0	0
Odoribacteraceae	4	d0	0	0	0	0	0	0	0	0	0	0	0	0	0	0	0
Oligosphaeraceae	4	d0	0.0624707	0.0691934	51251.2	0	0	0	0	0	0	0	0	0	0	0	0
Oscillospiraceae	4	d0	23.8404	26.2373	1.94338e+07	20.4219	22.3595	1.61761e+07	27.927	30.1293	2.26207e+07	32.5775	33.898	3.38863e+07	20.3874	23.9229	2.19798e+07
Oscillospirales UCG-010	4	d0	1.4134	1.29738	960959	0.511408	0.55993	405084	0.353627	0.382495	287173	0.477885	0.48054	480374	0	0	0
Oxalobacteraceae	4	d0	0.0546619	0.0605442	44844.8	0	0	0	0.105132	0.113715	85375.8	0.0203355	0.0212393	21232	0	0	0
Paenibacillaceae	4	d0	0	0	0	0	0	0	0	0	0	0	0	0	0.00790514	0.00102036	937.486
Paludibacteraceae	4	d0	0.171794	0.190282	140941	0	0	0	0	0	0	0	0	0	0	0	0
Pasteurellaceae	4	d0	0	0	0	0	0	0	0	0	0	0	0	0	0	0	0
Peptococcaceae 0	4	d0	0	0	0	0	0	0	0	0	0	0	0	0	0	0	0
Peptococcaceae 1	4	d0	0.179603	0.0994655	73673.5	0	0	0	0.0860174	0.0465197	34926.5	0.111845	0.0584082	58388.1	0.217391	0.0510181	46874.3
Peptococcaceae 2	4	d0	0	0	0	0	0	0	0	0	0	0	0	0	0	0	0
Peptococcaceae 3	4	d0	0	0	0	0	0	0	0	0	0	0	0	0	0	0	0
Peptostreptococcaceae	4	d0	0	0	0	0	0	0	0	0	0	0	0	0	0	0	0
Pirellulaceae	4	d0	0	0	0	0	0	0	0	0	0	0	0	0	0	0	0
Porphyromonadaceae	4	d0	0.327971	0.363265	269069	0	0	0	0.0955749	0.103377	77614.4	0.991357	1.03542	1.03506e+06	0	0	0
Prevotellaceae	4	d0	11.5727	9.32381	6.90609e+06	31.4172	28.9279	2.09281e+07	28.4335	25.4452	1.9104e+07	13.7163	12.8307	1.28263e+07	0.272727	0.190158	174713
Pseudobdellovibrionaceae	4	d0	0.171794	0.190282	140941	0	0	0	0	0	0	0	0	0	0	0	0
Puniceicoccaceae	4	d0	0	0	0	0	0	0	0	0	0	0	0	0	0	0	0
Rhodospirillales	4	d0	0.312354	0.345967	256256	0	0	0	0	0	0	0.045755	0.0477885	47772	0	0	0
Rickettsiales	4	d0	0	0	0	0	0	0	0	0	0	0	0	0	0	0	0
Rikenellaceae	4	d0	3.66235	4.05646	3.0046e+06	0.0590087	0.0646073	46740.5	0.0669024	0.072364	54330.1	1.43366	1.49737	1.49686e+06	0	0	0
Selenomonadaceae	4	d0	0.507575	0.562196	416416	1.32278	1.44828	1.04777e+06	0.133805	0.144728	108660	0.767666	0.801785	801509	0	0	0
Sphaerochaetaceae	4	d0	0.249883	0.276774	205005	0.191778	0.209974	151907	0	0	0	0.193188	0.201774	201704	0	0	0
Spirochaetaceae	4	d0	0	0	0	0	0	0	0	0	0	0	0	0	0	0	0
Streptococcaceae	4	d0	0	0	0	0	0	0	0	0	0	0	0	0	19.502	11.4698	1.05382e+07
Succinivibrionaceae	4	d0	0.421677	0.467055	345945	5.89103	6.44996	4.66626e+06	1.45274	1.57133	1.17974e+06	1.18454	1.23719	1.23677e+06	0	0	0
Sutterellaceae	4	d0	0.0390442	0.0432459	32032	0.280291	0.306885	222017	0.143362	0.155066	116422	0.0355872	0.0371688	37156	0	0	0
Synergistaceae	4	d0	0.046853	0.051895	38438.4	0	0	0	0	0	0	0	0	0	0	0	0
Tannerellaceae	4	d0	0.0624707	0.0172983	12812.8	0.54583	0.314961	227860	0.869731	0.576327	432700	0.940519	0.56417	563976	0	0	0
Treponemataceae	4	d0	3.02983	2.66827	1.97637e+06	0	0	0	0.0955749	0.103377	77614.4	0.574479	0.600011	599805	0	0	0
Turicibacteraceae	4	d0	0.0390442	0.0432459	32032	0	0	0	0	0	0	0	0	0	0.335968	0.394231	362211
unknown Bacillota family	4	d0	0.351398	0.389213	288288	0.413061	0.452251	327184	0.391857	0.423846	318219	0.335536	0.350449	350328	0.0948617	0.111312	102271
unknown Gammaproteobacteria family	4	d0	0	0	0	0.0442565	0.0484555	35055.4	0	0	0	0.045755	0.0477885	47772	0	0	0
unknown bacteria	4	d0	0.148368	0.164334	121721	0	0	0	0	0	0	0	0	0	0	0	0
unknown Bacteroidales	4	d0	0.226456	0.250826	185785	0	0	0	0.496989	0.537561	403595	0	0	0	0	0	0
unknown Bradymonadales	4	d0	0.531001	0.588144	435635	0	0	0	0	0	0	0	0	0	0	0	0
unknown Campylobacterales	4	d0	0	0	0	0	0	0	0	0	0	0	0	0	0	0	0
unknown Candidatus Izemoplasmatales	4	d0	0	0	0	0	0	0	0	0	0	0	0	0	0	0	0
unknown Clostridia	4	d0	0	0	0	0	0	0	0	0	0	0	0	0	0	0	0
unknown Eubacteriales	4	d0	0	0	0	0.0147522	0.0161518	11685.1	0	0	0	0	0	0	0	0	0
unknown Kiritimatiellia	4	d0	0.819928	0.908163	672671	0	0	0	0.0286725	0.0310131	23284.3	0.045755	0.0477885	47772	0	0	0
Veillonellaceae	4	d0	0.0546619	0.0605442	44844.8	0	0	0	0	0	0	0	0	0	0	0	0
Victivallaceae	4	d0	0	0	0	0	0	0	0	0	0	0	0	0	0	0	0
Victivallales vadin BE97	4	d0	0	0	0	0	0	0	0	0	0	0	0	0	0	0	0
Acidaminococcaceae	5	d0	1.14924	1.32942	950455	2.53282	2.6571	2.97863e+06	1.73969	1.96691	4.8794e+06	1.80136	2.03009	2.08438e+06	1.6309	1.812	2.82031e+06
Actinomycetaceae	5	d0	0	0	0	0	0	0	0	0	0	0	0	0	0	0	0
Akkermansiaceae	5	d0	0.140554	0.0542289	38770.3	0	0	0	5.94624	2.24092	5.55916e+06	4.29681	1.61414	1.65731e+06	0	0	0
Anaeroplasmataceae	5	d0	0	0	0	0	0	0	0	0	0	0	0	0	0	0	0
Anaerovoracaceae	5	d0	0.884663	1.02337	731645	0.31163	0.326921	366481	0.340574	0.385056	955227	0.341541	0.38491	395204	0.493562	0.548368	853513
Atopobiaceae	5	d0	0.165358	0.191284	136756	0.112717	0.118248	132557	0	0	0	0.13221	0.148998	152982	0.218884	0.243189	378515
Bacilli RF39 family	5	d0	0.0744109	0.0860776	61540.2	0	0	0	0.147275	0.166511	413071	0	0	0	0.0343348	0.0381473	59374.8
Bacteroidaceae	5	d0	0.148822	0.172155	123080	0.0198913	0.0208673	23392.4	2.08947	2.36237	5.86045e+06	2.81496	3.17241	3.25725e+06	1.22318	1.359	2.11523e+06
Bacteroidales p-251-o5	5	d0	0.15709	0.181719	129918	0	0	0	0	0	0	0	0	0	0	0	0
Bacteroidales RF16 group	5	d0	0.471269	0.545158	389755	0	0	0	0	0	0	0.0220349	0.0248329	25497.1	0.313305	0.348094	541795
Bifidobacteriaceae	5	d0	0	0	0	0	0	0	0	0	0	0	0	0	0	0	0
Caldicoprobacteraceae	5	d0	0	0	0	0	0	0	0	0	0	0	0	0	0	0	0
Campylobacteraceae	5	d0	0.190161	0.219976	157269	0	0	0	0	0	0	0.154244	0.17383	178479	0.0257511	0.0286105	44531.1
Candidatus Saccharimonadaceae	5	d0	0	0	0	0	0	0	0.138071	0.156104	387254	0.583926	0.658072	675672	1.13305	1.25886	1.95937e+06
Chlamydiaceae	5	d0	0	0	0	0	0	0	0	0	0	0	0	0	0	0	0
Christensenellaceae	5	d0	7.22613	8.35909	5.97624e+06	0.596738	0.626019	701771	0.920471	1.04069	2.58169e+06	1.91704	2.16046	2.21824e+06	4.15451	4.61583	7.18436e+06
Clostridia UCG-014 family	5	d0	1.01695	1.11423	796604	0	0	0	0	0	0	0	0	0	0.107296	0.11921	185546
Clostridia vadinBB60 group family	5	d0	4.0926	2.41017	1.72313e+06	0.0198913	0.0208673	23392.4	0.15648	0.176918	438888	0.0771222	0.0869152	89239.7	0	0	0
Clostridiaceae	5	d0	1.12443	0.463193	331155	0.172391	0.0765135	85772	0.552283	0.202935	503430	0.776731	0.21884	224693	1.65665	0.613934	955564
Coprobacillaceae	5	d0	0	0	0	0	0	0	0	0	0	0	0	0	0	0	0
Coriobacteriaceae	5	d0	0.107482	0.0621672	44445.7	0.590107	0.309532	346987	0	0	0	0.143227	0.080707	82865.5	0.652361	0.3624	564061
Deferribacteraceae	5	d0	0	0	0	0	0	0	0.0460236	0.0260173	64542.3	0.060596	0.0341453	35058.5	0	0	0
Defluviitaleaceae	5	d0	0	0	0	0	0	0	0	0	0	0	0	0	0	0	0
Desulfovibrionaceae	5	d0	0.42993	0.497337	355566	0.0928259	0.0973808	109164	0.782401	0.884589	2.19444e+06	0.336033	0.378702	388830	0.0858369	0.0953683	148437
Eggerthellaceae	5	d0	0.446465	0.396913	283769	0.172391	0.090425	101367	0	0	0	0.214841	0.12106	124298	0.399142	0.324252	504686
Elusimicrobiaceae	5	d0	0	0	0	0	0	0	0	0	0	0	0	0	0	0	0
Enterobacteriaceae	5	d0	0	0	0	1.94934	2.045	2.29245e+06	0.432622	0.489126	1.2134e+06	0.0771222	0.0869152	89239.7	0.055794	0.0619894	96484.1
Enterococcaceae	5	d0	0	0	0	0	0	0	0	0	0	0	0	0	0	0	0
Erysipelotrichaceae	5	d0	1.58743	1.83632	1.31286e+06	4.64129	4.86904	5.45822e+06	5.99227	6.77491	1.68068e+07	4.38495	4.94175	5.07392e+06	6.37768	7.08587	1.10289e+07
Eubacteriaceae	5	d0	3.43944	3.51321	2.51173e+06	7.45922	7.71743	8.65128e+06	8.24742	8.23188	2.04212e+07	5.69603	5.75813	5.91213e+06	2.61803	2.71323	4.22304e+06
Fibrobacteraceae	5	d0	0.124018	0.0908597	64959.1	0	0	0	0	0	0	0	0	0	0	0	0
Fusobacteriaceae	5	d0	0	0	0	0	0	0	0	0	0	0	0	0	0	0	0
Helicobacteraceae	5	d0	0.380322	0.439952	314539	0	0	0	0	0	0	0	0	0	0.0128755	0.0143053	22265.6
Lachnospiraceae	5	d0	15.3369	17.7416	1.26841e+07	21.0781	22.1124	2.47881e+07	13.0339	14.7362	3.65568e+07	17.9144	20.1892	2.07291e+07	24.7597	27.4645	4.27474e+07
Lactobacillaceae	5	d0	1.75279	1.35811	970968	0.258586	0.271275	304101	0	0	0	0	0	0	2.51502	2.19347	3.41405e+06
Methanobacteriaceae	5	d0	0.248036	0.286925	205134	0.185652	0.194762	218329	0.119661	0.13529	335620	0.143227	0.161414	165731	0.0515021	0.057221	89062.3
Methanomassiliicoccaceae	5	d0	0.0744109	0.0860776	61540.2	0.0663042	0.0695577	77974.6	0.064433	0.0728485	180719	0.0936484	0.10554	108363	0	0	0
Mogibacteriaceae	5	d0	0	0	0	0	0	0	0	0	0	0	0	0	0	0	0
Muribaculaceae	5	d0	8.65647	2.50342	1.7898e+06	4.46227	1.3529	1.51661e+06	3.43336	2.96077	7.34492e+06	3.96629	3.04979	3.13136e+06	1.92704	0.871428	1.35634e+06
Odoribacteraceae	5	d0	0	0	0	0	0	0	0	0	0	0	0	0	0	0	0
Oligosphaeraceae	5	d0	0.487805	0.564287	403430	0	0	0	0.340574	0.385056	955227	0.291963	0.329036	337836	0	0	0
Oscillospiraceae	5	d0	21.4303	24.6039	1.75903e+07	17.3054	18.1546	2.03514e+07	21.3181	24.1025	5.9792e+07	21.0048	23.672	2.43051e+07	14.1202	15.669	2.43882e+07
Oscillospirales UCG-010	5	d0	2.74494	2.8836	2.0616e+06	0	0	0	0.340574	0.301801	748691	0.655539	0.654968	672485	0.0944206	0.104905	163281
Oxalobacteraceae	5	d0	0.0496073	0.0573851	41026.8	0.0729346	0.0765135	85772	0.0736377	0.0832555	206536	0.0550873	0.0620823	63742.7	0	0	0
Paenibacillaceae	5	d0	0	0	0	0	0	0	0	0	0	0	0	0	0	0	0
Paludibacteraceae	5	d0	0	0	0	0	0	0	0	0	0	0	0	0	0	0	0
Pasteurellaceae	5	d0	0	0	0	0	0	0	0	0	0	0	0	0	0	0	0
Peptococcaceae 0	5	d0	0	0	0	0	0	0	0	0	0	0	0	0	0	0	0
Peptococcaceae 1	5	d0	0.0992146	0.0573851	41026.8	0	0	0	0	0	0	0	0	0	0.0901288	0.0200274	31171.8
Peptococcaceae 2	5	d0	0	0	0	0	0	0	0	0	0	0	0	0	0	0	0
Peptococcaceae 3	5	d0	0	0	0	0	0	0	0	0	0	0	0	0	0	0	0
Peptostreptococcaceae	5	d0	0	0	0	0	0	0	0	0	0	0	0	0	0	0	0
Pirellulaceae	5	d0	0.297644	0.34431	246161	0	0	0	0.220913	0.249766	619607	0.0991572	0.111748	114737	0	0	0
Porphyromonadaceae	5	d0	0	0	0	0.179021	0.187806	210531	0.184094	0.208139	516339	0.126701	0.142789	146608	0.0600858	0.0667578	103906
Prevotellaceae	5	d0	8.21	8.08173	5.77794e+06	24.937	25.8323	2.89582e+07	21.7047	22.3166	5.53618e+07	21.2857	19.6577	2.01835e+07	29.2704	25.8601	4.02502e+07
Pseudobdellovibrionaceae	5	d0	0.926002	1.07119	765834	0	0	0	0	0	0	0	0	0	0	0	0
Puniceicoccaceae	5	d0	0	0	0	0	0	0	0.0368189	0.0416277	103268	0	0	0	0	0	0
Rhodospirillales	5	d0	0.066143	0.0765134	54702.4	0	0	0	0	0	0	0	0	0	0	0	0
Rickettsiales	5	d0	0	0	0	0	0	0	0	0	0	0	0	0	0	0	0
Rikenellaceae	5	d0	7.83795	8.99511	6.43095e+06	0.119348	0.125204	140354	0.607511	0.686858	1.70392e+06	1.22294	1.37823	1.41509e+06	0.678112	0.739105	1.15039e+06
Selenomonadaceae	5	d0	0.54568	0.631236	451295	0.517173	0.54255	608202	0.128866	0.145697	361437	1.04666	1.17956	1.21111e+06	1.75966	1.95505	3.04296e+06
Sphaerochaetaceae	5	d0	0.132286	0.153027	109405	0.417716	0.417346	467848	0.17489	0.197732	490522	0.082631	0.0931235	95614	0.0643777	0.0524526	81640.4
Spirochaetaceae	5	d0	0	0	0	0	0	0	0	0	0	0	0	0	0	0	0
Streptococcaceae	5	d0	0.0248036	0.0143463	10256.7	0.0331521	0.0173894	19493.6	0.165685	0.0936624	232352	0.0495786	0.027937	28684.2	0.339056	0.188352	293163
Succinivibrionaceae	5	d0	0.768913	0.889469	635916	10.4363	10.9484	1.22732e+07	4.45508	5.03696	1.24954e+07	2.7103	3.05445	3.13614e+06	1.21459	1.34946	2.10039e+06
Sutterellaceae	5	d0	0	0	0	0.0928259	0.0973808	109164	0	0	0	0.462733	0.521491	535438	0.0600858	0.0667578	103906
Synergistaceae	5	d0	0	0	0	0	0	0	0	0	0	0.0220349	0.0248329	25497.1	0	0	0
Tannerellaceae	5	d0	0.669698	0.559504	400012	0.762498	0.199978	224177	4.54713	1.46478	3.63373e+06	2.99675	1.32391	1.35931e+06	0.433476	0.177624	276464
Treponemataceae	5	d0	4.10087	3.52918	2.52315e+06	0.232065	0.243452	272911	0.856038	0.967845	2.40098e+06	1.23946	1.39685	1.43421e+06	1.02575	1.13965	1.77382e+06
Turicibacteraceae	5	d0	0.15709	0.181719	129918	0	0	0	0	0	0	0	0	0	0.0300429	0.0333789	51953
unknown Bacillota family	5	d0	0.223233	0.258233	184621	0.172391	0.18085	202734	0.589102	0.666044	1.65228e+06	0.253402	0.285579	293216	0.313305	0.348094	541795
unknown Gammaproteobacteria family	5	d0	0	0	0	0	0	0	0.0736377	0.0416277	103268	0	0	0	0	0	0
unknown bacteria	5	d0	0.0826788	0.0956418	68378	0	0	0	0	0	0	0	0	0	0	0	0
unknown Bacteroidales	5	d0	0.884663	1.02337	731645	0	0	0	0	0	0	0.446207	0.502867	516316	0	0	0
unknown Bradymonadales	5	d0	0.446465	0.516466	369241	0	0	0	0	0	0	0	0	0	0	0	0
unknown Campylobacterales	5	d0	0	0	0	0	0	0	0	0	0	0	0	0	0	0	0
unknown Candidatus Izemoplasmatales	5	d0	0.0413394	0.0478209	34189	0	0	0	0	0	0	0	0	0	0	0	0
unknown Clostridia	5	d0	0	0	0	0	0	0	0	0	0	0	0	0	0	0	0
unknown Eubacteriales	5	d0	0	0	0	0	0	0	0	0	0	0	0	0	0	0	0
unknown Kiritimatiellia	5	d0	0.347251	0.401696	287188	0	0	0	0	0	0	0	0	0	0	0	0
Veillonellaceae	5	d0	0	0	0	0	0	0	0	0	0	0	0	0	0	0	0
Victivallaceae	5	d0	0	0	0	0	0	0	0	0	0	0	0	0	0	0	0
Victivallales vadin BE97	5	d0	0	0	0	0	0	0	0	0	0	0	0	0	0	0	0
Acidaminococcaceae	6	d0	2.18508	2.44362	1.78595e+06	2.97975	3.25213	2.34287e+06	2.33072	2.57886	2.8996e+06	0.836515	0.864041	854580	1.94061	2.13302	1.57937e+06
Actinomycetaceae	6	d0	0	0	0	0	0	0	0	0	0	0	0	0	0	0	0
Akkermansiaceae	6	d0	0.0185701	0.00692244	5059.34	0	0	0	0	0	0	0	0	0	0.00806907	0.00297115	2199.95
Anaeroplasmataceae	6	d0	0.860415	0.962219	703249	0	0	0	0	0	0	0	0	0	0	0	0
Anaerovoracaceae	6	d0	0.321882	0.359967	263086	0.670088	0.731341	526866	0.480561	0.531724	597856	0.185268	0.191365	189269	0.217865	0.239466	177310
Atopobiaceae	6	d0	0.526153	0.588408	430044	0.106929	0.116703	84074.4	0.173002	0.191421	215228	0.477206	0.492909	487512	0.137174	0.150775	111639
Bacilli RF39 family	6	d0	0.111421	0.103837	75890.2	0	0	0	0.0528617	0.0584896	65764.1	0.0336852	0.0347936	34412.6	0.0242072	0.0266073	19701.1
Bacteroidaceae	6	d0	0.377592	0.422269	308620	0.990875	1.08145	779089	4.14724	4.58878	5.15949e+06	0.701774	0.724867	716929	1.26281	1.38801	1.02774e+06
Bacteroidales p-251-o5	6	d0	0	0	0	0	0	0	0	0	0	0	0	0	0	0	0
Bacteroidales RF16 group	6	d0	3.07026	3.43353	2.50943e+06	0.242372	0.264528	190569	1.61469	1.78659	2.0088e+06	0.190883	0.197164	195005	0.419592	0.461193	341485
Bifidobacteriaceae	6	d0	0	0	0	0	0	0	0	0	0	0	0	0	0	0	0
Caldicoprobacteraceae	6	d0	0	0	0	0	0	0	0	0	0	0	0	0	0	0	0
Campylobacteraceae	6	d0	0.297122	0.332277	242848	0	0	0	0	0	0	0	0	0	0.0242072	0.0266073	19701.1
Candidatus Saccharimonadaceae	6	d0	0.0619003	0.0692244	50593.4	0.128315	0.140044	100889	0.297948	0.329669	370671	0.769144	0.794454	785755	1.2265	1.3481	998187
Chlamydiaceae	6	d0	0.0247601	0.0276898	20237.4	0	0	0	0	0	0	0	0	0	0	0	0
Christensenellaceae	6	d0	1.71464	1.91752	1.40144e+06	1.83205	1.99952	1.44047e+06	3.2534	3.59977	4.04748e+06	3.75589	3.87949	3.83701e+06	3.99016	4.38577	3.24739e+06
Clostridia UCG-014 family	6	d0	2.01795	1.83445	1.34073e+06	0	0	0	0	0	0	0.0729845	0.0753861	74560.7	0.173485	0.190686	141191
Clostridia vadinBB60 group family	6	d0	0.402352	0.366889	268145	0	0	0	0.0192225	0.021269	23914.2	0.028071	0.0289947	28677.2	0	0	0
Clostridiaceae	6	d0	0.730424	0.375542	274469	0.142572	0.0389011	28024.8	0.437311	0.120967	136012	1.5046	0.388529	384274	1.56137	0.621945	460512
Coprobacillaceae	6	d0	0.309502	0.346122	252967	0	0	0	0	0	0	0	0	0	0	0	0
Coriobacteriaceae	6	d0	0.563293	0.314971	230200	0	0	0	0.086501	0.0478552	53807	0.0898271	0.0463915	45883.5	0.407488	0.223945	165817
Deferribacteraceae	6	d0	0	0	0	0	0	0	0	0	0	0	0	0	0	0	0
Defluviitaleaceae	6	d0	0	0	0	0	0	0	0	0	0	0	0	0	0	0	0
Desulfovibrionaceae	6	d0	0.185701	0.207673	151780	0.0926718	0.101143	72864.5	0.0961123	0.106345	119571	0.028071	0.0289947	28677.2	0.0847252	0.0931255	68953.7
Eggerthellaceae	6	d0	0.451872	0.429191	313679	0.114058	0.124484	89679.4	0.254697	0.265862	298928	0.69616	0.649481	642369	0.351005	0.297115	219995
Elusimicrobiaceae	6	d0	0	0	0	0	0	0	0	0	0	0	0	0	0	0	0
Enterobacteriaceae	6	d0	0.0804704	0.0899917	65771.5	0.235244	0.256747	184964	0.100918	0.111662	125550	0.0392993	0.0405925	40148	0.0242072	0.0266073	19701.1
Enterococcaceae	6	d0	0	0	0	0	0	0	0	0	0	0	0	0	0	0	0
Erysipelotrichaceae	6	d0	3.20025	3.5789	2.61568e+06	4.28429	4.67591	3.36858e+06	5.47359	6.05634	6.80958e+06	21.7606	22.4767	2.22305e+07	6.7054	7.35691	5.44734e+06
Eubacteriaceae	6	d0	1.98081	2.07445	1.51613e+06	1.86769	1.42767	1.02851e+06	1.29752	1.30538	1.46774e+06	4.68224	4.69714	4.6457e+06	1.97289	1.98889	1.47265e+06
Fibrobacteraceae	6	d0	0.216651	0.121143	88538.5	0	0	0	0	0	0	0	0	0	0	0	0
Fusobacteriaceae	6	d0	0	0	0	0	0	0	0	0	0	0	0	0	0	0	0
Helicobacteraceae	6	d0	0.0309502	0.0173061	12648.4	0	0	0	0	0	0	0	0	0	0	0	0
Lachnospiraceae	6	d0	19.8762	22.228	1.62456e+07	35.7713	39.0412	2.81257e+07	38.2863	42.3624	4.76312e+07	43.1507	44.5706	4.40826e+07	28.5242	31.3522	2.32144e+07
Lactobacillaceae	6	d0	5.58341	5.76293	4.2119e+06	0.30653	0.217846	156939	0	0	0	0.0336852	0.0173968	17206.3	3.59477	3.07314	2.27547e+06
Methanobacteriaceae	6	d0	0.0557103	0.062302	45534.1	0	0	0	0	0	0	0	0	0	0.0363108	0.0399109	29551.6
Methanomassiliicoccaceae	6	d0	0	0	0	0.0285144	0.0311209	22419.8	0.0576674	0.0638069	71742.7	0.0224568	0.0231957	22941.7	0.0201727	0.0221727	16417.6
Mogibacteriaceae	6	d0	0	0	0	0.0285144	0.0311209	22419.8	0	0	0	0	0	0	0	0	0
Muribaculaceae	6	d0	2.50077	0.699167	510994	0.270887	0.0739121	53247.1	0.509395	0.140907	158432	0.0898271	0.0231957	22941.7	1.39998	0.717288	531108
Odoribacteraceae	6	d0	0	0	0	0	0	0	0	0	0	0	0	0	0	0	0
Oligosphaeraceae	6	d0	0	0	0	0	0	0	0	0	0	0	0	0	0	0	0
Oscillospiraceae	6	d0	17.9016	19.8847	1.4533e+07	25.5204	27.7871	2.00181e+07	15.0272	16.5393	1.85963e+07	14.1758	14.6423	1.4482e+07	14.0725	15.4544	1.1443e+07
Oscillospirales UCG-010	6	d0	0.365212	0.301126	220081	0	0	0	0.0192225	0.0106345	11957.1	0	0	0	0.052449	0.0576491	42685.6
Oxalobacteraceae	6	d0	0	0	0	0.0570288	0.0622418	44839.7	0.0480561	0.0531724	59785.6	0	0	0	0.00806907	0.00886909	6567.02
Paenibacillaceae	6	d0	0	0	0	0	0	0	0	0	0	0	0	0	0	0	0
Paludibacteraceae	6	d0	0.0433302	0.0484571	35415.4	0	0	0	0	0	0	0	0	0	0	0	0
Pasteurellaceae	6	d0	0	0	0	0	0	0	0	0	0	0	0	0	0	0	0
Peptococcaceae 0	6	d0	0.0185701	0.0103837	7589.02	0	0	0	0	0	0	0	0	0	0	0	0
Peptococcaceae 1	6	d0	0.167131	0.093453	68301.1	0	0	0	0	0	0	0.028071	0.00579893	5735.44	0.104898	0.0230596	17074.3
Peptococcaceae 2	6	d0	0	0	0	0	0	0	0	0	0	0	0	0	0	0	0
Peptococcaceae 3	6	d0	0	0	0	0	0	0	0	0	0	0	0	0	0	0	0
Peptostreptococcaceae	6	d0	0	0	0	0	0	0	0	0	0	0	0	0	0	0	0
Pirellulaceae	6	d0	0	0	0	0	0	0	0	0	0	0	0	0	0	0	0
Porphyromonadaceae	6	d0	0	0	0	0	0	0	0	0	0	0	0	0	0	0	0
Prevotellaceae	6	d0	27.3042	24.3711	1.78119e+07	20.3522	14.258	1.02716e+07	23.5811	16.6483	1.87189e+07	5.31664	3.98851	3.94483e+06	26.8095	23.3727	1.73061e+07
Pseudobdellovibrionaceae	6	d0	0.111421	0.124604	91068.2	0	0	0	0	0	0	0	0	0	0	0	0
Puniceicoccaceae	6	d0	0	0	0	0	0	0	0	0	0	0	0	0	0	0	0
Rhodospirillales	6	d0	0.0309502	0.0346122	25296.7	0	0	0	0	0	0	0	0	0	0	0	0
Rickettsiales	6	d0	0	0	0	0	0	0	0	0	0	0	0	0	0	0	0
Rikenellaceae	6	d0	0.940885	0.875689	640007	0.192472	0.210066	151334	0.398866	0.369548	415510	0.168426	0.139174	137650	0.754458	0.82926	614017
Selenomonadaceae	6	d0	2.40173	2.30517	1.68476e+06	0.677217	0.739121	532471	0.0816954	0.0903931	101635	0	0	0	1.18212	1.29932	962069
Sphaerochaetaceae	6	d0	0.111421	0.062302	45534.1	0.0926718	0.101143	72864.5	0.288337	0.319034	358713	0.0561419	0.0579893	57354.4	0.0766562	0.0620837	45969.1
Spirochaetaceae	6	d0	0	0	0	0	0	0	0	0	0	0	0	0	0	0	0
Streptococcaceae	6	d0	0.0309502	0.0173061	12648.4	0.0998004	0.0544616	39234.7	0.0961123	0.0531724	59785.6	0.303166	0.156571	154857	0.298556	0.164078	121490
Succinivibrionaceae	6	d0	0.755184	0.844538	617240	2.19561	2.39631	1.72633e+06	0.658369	0.728462	819062	0.303166	0.313142	309714	0.936012	1.02881	761774
Sutterellaceae	6	d0	0.0804704	0.0899917	65771.5	0.235244	0.256747	184964	0.0528617	0.0584896	65764.1	0.0336852	0.0347936	34412.6	0	0	0
Synergistaceae	6	d0	0	0	0	0	0	0	0	0	0	0	0	0	0	0	0
Tannerellaceae	6	d0	0.352832	0.0986448	72095.6	0	0	0	0	0	0	0.0842129	0.021746	21507.9	0.330832	0.140797	104251
Treponemataceae	6	d0	0.767564	0.699167	510994	0.0926718	0.101143	72864.5	0.384449	0.425379	478285	0.157197	0.16237	160592	0.899701	0.988904	732223
Turicibacteraceae	6	d0	0	0	0	0	0	0	0	0	0	0	0	0	0.0121036	0.0133036	9850.53
unknown Bacillota family	6	d0	0	0	0	0.206729	0.225627	162544	0.39406	0.436014	490242	0.224568	0.231957	229417	0.355039	0.39024	288949
unknown Gammaproteobacteria family	6	d0	0	0	0	0	0	0	0	0	0	0	0	0	0	0	0
unknown bacteria	6	d0	0	0	0	0	0	0	0	0	0	0	0	0	0	0	0
unknown Bacteroidales	6	d0	0.798514	0.892995	652655	0	0	0	0	0	0	0	0	0	0	0	0
unknown Bradymonadales	6	d0	0	0	0	0	0	0	0	0	0	0	0	0	0	0	0
unknown Campylobacterales	6	d0	0	0	0	0	0	0	0	0	0	0	0	0	0	0	0
unknown Candidatus Izemoplasmatales	6	d0	0	0	0	0	0	0	0	0	0	0	0	0	0	0	0
unknown Clostridia	6	d0	0	0	0	0	0	0	0	0	0	0	0	0	0	0	0
unknown Eubacteriales	6	d0	0	0	0	0	0	0	0	0	0	0	0	0	0	0	0
unknown Kiritimatiellia	6	d0	0	0	0	0	0	0	0	0	0	0	0	0	0	0	0
Veillonellaceae	6	d0	0.0619003	0.0692244	50593.4	0.185344	0.202286	145729	0	0	0	0	0	0	0	0	0
Victivallaceae	6	d0	0	0	0	0	0	0	0	0	0	0	0	0	0	0	0
Victivallales vadin BE97	6	d0	0	0	0	0	0	0	0	0	0	0	0	0	0	0	0
