# Supplementary material for: Absolute abundance calculation enhances the significance of microbiome data in antibiotic treatment studies
Source: Front Microbiol. 2025 Mar 24;16:1481197. doi: 10.3389/fmicb.2025.1481197 (PMC11973300; doi:10.3389/fmicb.2025.1481197)
Supplement: Supplementary file 11 [file Table_7.xlsx]

## Sheet: Tabelle1
animal trial (No.)	1	2
piglets	12	6
antibiotic	tylosin	tulathromycin
16S rRNA amplicon sequencing	yes	yes
FACS analysis	yes	yes
gene copy number correction	yes	yes
FACS vs. GCN correction	yes	yes
spike-in	no	yes
