# Supplementary material for: Absolute abundance calculation enhances the significance of microbiome data in antibiotic treatment studies
Source: Front Microbiol. 2025 Mar 24;16:1481197. doi: 10.3389/fmicb.2025.1481197 (PMC11973300; doi:10.3389/fmicb.2025.1481197)
Supplement: Supplementary file 12 [file Table_8.xlsx]

## Sheet: Table S7
Relative and absolute abundances of bacterial phyla in the faecal microbiota of tulathromycin treated pigs
			d0			d1
phyla	swine	day	GCN corr. rel. abundance (%)	absolute abundance, spiked (c/gf)	absolute abundance, flow cytomtry (c/gf)	GCN corr. rel. abundance (%)	absolute abundance, spiked (c/gf)	absolute abundance, flow cytomtry (c/gf)
Actinomycetota	swine 07	day 0	0.613616	366578	366578	0.145901	62667	72147
Bacillota	swine 07	day 0	81.1019	4.84508e+07	4.84508e+07	86.0573	3.6963e+07	4.25547e+07
Bacteroidota	swine 07	day 0	13.2955	7.94279e+06	7.94279e+06	8.72672	3.74827e+06	4.3153e+06
Candidatus Saccharibacteria	swine 07	day 0	0	0	0	0	0	0
Elusimicrobiota	swine 07	day 0	0	0	0	0	0	0
Euryarchaeota	swine 07	day 0	0	0	0	0	0	0
Kiritimatiellota	swine 07	day 0	0	0	0	0	0	0
Lentisphaerota	swine 07	day 0	0	0	0	0	0	0
Mycoplasmatota	swine 07	day 0	0	0	0	0	0	0
Planctomycetota	swine 07	day 0	0	0	0	0	0	0
Pseudomonadota	swine 07	day 0	4.77554	2.85293e+06	2.85293e+06	5.07007	2.17768e+06	2.50711e+06
Spirochaetota	swine 07	day 0	0.106716	63752.7	63752.7	0	0	0
Synergistota	swine 07	day 0	0	0	0	0	0	0
unknown Bacteria	swine 07	day 0	0.106716	63752.7	63752.7	0	0	0
Actinomycetota	swine 08	day 0	0.957244	883451	1.05634e+06	1.24881	550616	749397
Bacillota	swine 08	day 0	66.2918	6.11814e+07	7.31548e+07	72.0106	3.17503e+07	4.32126e+07
Bacteroidota	swine 08	day 0	18.3923	1.69745e+07	2.02964e+07	14.4384	6.36606e+06	8.6643e+06
Candidatus Saccharibacteria	swine 08	day 0	0	0	0	0	0	0
Elusimicrobiota	swine 08	day 0	0	0	0	0	0	0
Euryarchaeota	swine 08	day 0	0.0330084	30463.8	36425.7	0	0	0
Kiritimatiellota	swine 08	day 0	0	0	0	0	0	0
Lentisphaerota	swine 08	day 0	0	0	0	0	0	0
Mycoplasmatota	swine 08	day 0	0	0	0	0	0	0
Planctomycetota	swine 08	day 0	0	0	0	0	0	0
Pseudomonadota	swine 08	day 0	14.3257	1.32213e+07	1.58087e+07	12.3021	5.42415e+06	7.38235e+06
Spirochaetota	swine 08	day 0	0	0	0	0	0	0
Synergistota	swine 08	day 0	0	0	0	0	0	0
unknown Bacteria	swine 08	day 0	0	0	0	0	0	0
Actinomycetota	swine 09	day 0	0.360203	155572	188833	1.17114	367829	302434
Bacillota	swine 09	day 0	79.1013	3.41639e+07	4.14681e+07	79.1406	2.48563e+07	2.04372e+07
Bacteroidota	swine 09	day 0	18.4742	7.97902e+06	9.68494e+06	17.2867	5.42937e+06	4.46411e+06
Candidatus Saccharibacteria	swine 09	day 0	0	0	0	0	0	0
Elusimicrobiota	swine 09	day 0	0	0	0	0	0	0
Euryarchaeota	swine 09	day 0	0	0	0	0	0	0
Kiritimatiellota	swine 09	day 0	0	0	0	0.141956	44585.3	36658.7
Lentisphaerota	swine 09	day 0	0	0	0	0	0	0
Mycoplasmatota	swine 09	day 0	0	0	0	0	0	0
Planctomycetota	swine 09	day 0	0	0	0	0	0	0
Pseudomonadota	swine 09	day 0	0.942068	406879	493870	1.05296	330711	271916
Spirochaetota	swine 09	day 0	1.12217	484665	588287	1.20663	378975	311599
Synergistota	swine 09	day 0	0	0	0	0	0	0
unknown Bacteria	swine 09	day 0	0	0	0	0	0	0
Actinomycetota	swine 10	day 0	0.718936	311962	230424	0.653298	182107	349812
Bacillota	swine 10	day 0	75.8383	3.29079e+07	2.43067e+07	80.14	2.2339e+07	4.29114e+07
Bacteroidota	swine 10	day 0	20.2681	8.79476e+06	6.49606e+06	16.7702	4.67468e+06	8.97969e+06
Candidatus Saccharibacteria	swine 10	day 0	0	0	0	0.0653298	18210.7	34981.2
Elusimicrobiota	swine 10	day 0	0	0	0	0	0	0
Euryarchaeota	swine 10	day 0	0.0667054	28945	21379.6	0.0290355	8093.64	15547.2
Kiritimatiellota	swine 10	day 0	0	0	0	0	0	0
Lentisphaerota	swine 10	day 0	0	0	0	0	0	0
Mycoplasmatota	swine 10	day 0	0.0592937	25728.9	19004	0.0290355	8093.64	15547.2
Planctomycetota	swine 10	day 0	0.0444703	19296.6	14253	0	0	0
Pseudomonadota	swine 10	day 0	2.84121	1.23286e+06	910626	2.14623	598262	1.14921e+06
Spirochaetota	swine 10	day 0	0.163058	70754.3	52261.1	0.166954	46538.4	89396.5
Synergistota	swine 10	day 0	0	0	0	0	0	0
unknown Bacteria	swine 10	day 0	0	0	0	0	0	0
Actinomycetota	swine 11	day 0	0.382957	259394	169562	0.378344	104067	150552
Bacillota	swine 11	day 0	80.3623	5.44329e+07	3.55822e+07	77.218	2.12395e+07	3.07268e+07
Bacteroidota	swine 11	day 0	16.3222	1.10558e+07	7.22703e+06	18.7097	5.14626e+06	7.44502e+06
Candidatus Saccharibacteria	swine 11	day 0	0.0483008	32716.3	21386.3	0.0650914	17903.9	25901.4
Elusimicrobiota	swine 11	day 0	0	0	0	0	0	0
Euryarchaeota	swine 11	day 0	0.131102	88801.4	58048.4	0.146456	40283.8	58278
Kiritimatiellota	swine 11	day 0	0	0	0	0	0	0
Lentisphaerota	swine 11	day 0	0	0	0	0	0	0
Mycoplasmatota	swine 11	day 0	0	0	0	0.0325457	8951.97	12950.7
Planctomycetota	swine 11	day 0	0.0414007	28042.6	18331.1	0.0162729	4475.98	6475.34
Pseudomonadota	swine 11	day 0	1.94583	1.318e+06	861561	2.62807	722871	1.04577e+06
Spirochaetota	swine 11	day 0	0.56581	383248	250525	0.512595	140993	203973
Synergistota	swine 11	day 0	0.0345006	23368.8	15275.9	0.0976371	26855.9	38852
unknown Bacteria	swine 11	day 0	0.165603	112170	73324.3	0.195274	53711.8	77704.1
Actinomycetota	swine 12	day 0	0.597051	434222	376241	0.0757649	17710.5	22889.2
Bacillota	swine 12	day 0	65.2671	4.74673e+07	4.11291e+07	80.4967	1.88166e+07	2.43187e+07
Bacteroidota	swine 12	day 0	26.4283	1.92207e+07	1.66542e+07	16.0191	3.74456e+06	4.83951e+06
Candidatus Saccharibacteria	swine 12	day 0	0	0	0	0	0	0
Elusimicrobiota	swine 12	day 0	0.0772654	56193.4	48690	0	0	0
Euryarchaeota	swine 12	day 0	0	0	0	0.0181836	4250.51	5493.41
Kiritimatiellota	swine 12	day 0	0	0	0	0	0	0
Lentisphaerota	swine 12	day 0	0.0280965	20434	17705.5	0	0	0
Mycoplasmatota	swine 12	day 0	0	0	0	0	0	0
Planctomycetota	swine 12	day 0	0	0	0	0	0	0
Pseudomonadota	swine 12	day 0	7.32827	5.32969e+06	4.61803e+06	3.3296	778311	1.0059e+06
Spirochaetota	swine 12	day 0	0.168579	122604	106233	0.0484896	11334.7	14649.1
Synergistota	swine 12	day 0	0	0	0	0	0	0
unknown Bacteria	swine 12	day 0	0.105362	76627.4	66395.5	0.0121224	2833.68	3662.27
