# Supplementary material for: Absolute abundance calculation enhances the significance of microbiome data in antibiotic treatment studies
Source: Front Microbiol. 2025 Mar 24;16:1481197. doi: 10.3389/fmicb.2025.1481197 (PMC11973300; doi:10.3389/fmicb.2025.1481197)
Supplement: Supplementary file 13 [file Table_9.xlsx]

## Sheet: Table S8
Relative and absolute abundances of bacterial families in the faecal microbiota of tulathromycin treated pigs
		d0			d1
Families	day	GCN corr. rel. abundance (%)	absolute abundance, spiked (c/gf)	absolute abundance, flow cytomtry (c/gf)	GCN corr. rel. abundance (%)	absolute abundance, spiked (c/gf)	absolute abundance, flow cytomtry (c/gf)
Acidaminococcaceae	day 0	3.27867	1.96948e+06	1.99219e+06	6.01201	2.13419e+06	2.69901e+06
Anaeroplasmataceae	day 0	0.00988228	4288.14	3167.34	0.0102635	2840.93	4749.65
Atopobiaceae	day 0	0.373976	270937	285883	0.452123	163146	204561
Bacteroidaceae	day 0	0.00345006	2336.88	1527.59	0	0	0
Campylobacteraceae	day 0	0.193919	105304	88811.5	0.085083	26595.3	39995.2
Candidatus Paracaedibacteraceae	day 0	0	0	0	0.0162729	4475.98	6475.34
Candidatus Saccharimonadaceae	day 0	0.00805014	5452.72	3564.38	0.0217369	6019.1	10147.1
Christensenellaceae	day 0	0.430137	248952	216572	0.466494	142727	163353
Clostridiaceae	day 0	1.84775	1.16796e+06	1.04723e+06	2.70911	884690	1.06877e+06
Coprobacillaceae	day 0	0.970786	643680	665548	0.626701	251700	343693
Coriobacteriaceae	day 0	0.169201	93889.6	82144.2	0.0802808	27230.7	38185.2
Desulfovibrionaceae	day 0	0.114281	67798.9	56065.6	0.265295	83782.1	102590
Eggerthellaceae	day 0	0.0618242	37036.3	29969.6	0.079806	23789.6	31791.9
Elusimicrobiaceae	day 0	0.0128776	9365.57	8115	0	0	0
Enterobacteriaceae	day 0	0.0362433	15726.8	11616.2	0.190778	55570.2	79874.5
Erysipelotrichaceae	day 0	1.42212	890584	883108	0.738447	249092	335352
Eubacteriaceae	day 0	2.95791	1.858e+06	1.78781e+06	3.05738	945262	1.22947e+06
Helicobacteraceae	day 0	0.229105	130727	120781	0.10537	31983.3	31188.6
Kiloniellaceae	day 0	0.0444703	19296.6	14253	0.0160201	4455.58	8205.03
Lachnospiraceae	day 0	20.4345	1.32656e+07	1.22153e+07	21.2452	6.65264e+06	8.71867e+06
Lactobacillaceae	day 0	7.12864	4.44411e+06	4.26388e+06	4.20254	1.39866e+06	1.80971e+06
Methanobacteriaceae	day 0	0.0335282	22557.6	17725.3	0.0251803	6943.92	10685.4
Methanomassiliicoccaceae	day 0	0.00494114	2144.07	1583.67	0.00709881	1827.41	2534.4
Mogibacteriaceae	day 0	0.0680023	35050.5	30252.4	0.0118297	3715.44	3054.89
Muribaculaceae	day 0	0.960097	607284	546525	0.67302	208262	271349
Oligosphaeraceae	day 0	0.00468275	3405.66	2950.91	0	0	0
Oscillospiraceae	day 0	18.2664	1.09735e+07	1.01815e+07	20.1505	6.30935e+06	8.17366e+06
Oxalobacteraceae	day 0	0.00351206	2554.25	2213.18	0	0	0
Paludibacteraceae	day 0	0.246444	145392	116267	0.0230532	6340.98	9173.4
Peptococcaceae	day 0	0.107774	68307.4	69132	0.0448663	15609.2	18707.8
Peptostreptococcaceae	day 0	0.00117069	851.416	737.728	0	0	0
Pirellulaceae	day 0	0.0143118	7889.86	5430.69	0.00271214	745.997	1079.22
Prevotellaceae	day 0	15.3202	9.89274e+06	9.4661e+06	12.6207	4.02895e+06	5.45801e+06
Pseudobdellovibrionaceae	day 0	0.537709	357572	336329	0.628677	200012	275157
Pseudomonadaceae	day 0	0.129952	88022.5	57539.2	0	0	0
Rikenellaceae	day 0	2.03327	1.16944e+06	1.08391e+06	1.34415	411436	504503
Selenomonadaceae	day 0	5.2778	3.31615e+06	3.39075e+06	7.18384	2.63489e+06	3.37879e+06
Sphaerochaetaceae	day 0	0.0231547	11383.7	12634.6	0	0	0
Sphingobacteriaceae	day 0	0.00460008	3115.84	2036.79	0	0	0
Streptococcaceae	day 0	4.45844	2.34005e+06	2.13793e+06	3.09863	982191	1.40188e+06
Succinivibrionaceae	day 0	4.01831	3.24155e+06	3.54279e+06	3.06223	1.24917e+06	1.65953e+06
Sutterellaceae	day 0	0.0275718	16428.6	13549.6	0.0467332	14777.5	22504.3
Synergistaceae	day 0	0.0057501	3894.8	2545.98	0.0162729	4475.98	6475.34
Tannerellaceae	day 0	0.0781789	48244.4	43725.8	0.290196	92486.7	90420.5
Treponemataceae	day 0	0.331234	176120	164208	0.322444	96306.9	103270
Turicibacteraceae	day 0	0.0631239	42791.5	38188.2	0.192065	56077.9	65525.5
unknown Bacillota family	day 0	0.177464	92529.7	83984.7	0.260996	78571	99050.1
unknown Eubacteriales family	day 0	0.310973	184907	161880	0.283534	86460.4	101998
unknown Gammaproteobacteria family	day 0	0.0634303	38526	33332.8	0.0581141	16827.1	16909.4
unknown Bacilli RF39	day 0	0.312798	162463	160700	0.0811195	22422.7	26428.8
unknown Bacteria	day 0	0.0629468	42091.7	33912.1	0.0345661	9424.25	13561.1
unknown Bacteroidales	day 0	0.217222	126034	123480	0.374022	104062	117864
unknown Clostridia UCG-014	day 0	0.840625	504785	416455	0.48065	153385	201431
unknown Clostridia vadinBB60 group	day 0	0.0993266	53893	44263.8	0.124218	37909.1	38040.3
unknown Kiritimatiellia	day 0	0	0	0	0.0236594	7430.88	6109.78
unknown Lactobacillales	day 0	0.00494114	2144.07	1583.67	0	0	0
unknown Rhodospirillales	day 0	0.0246861	15299.2	13680.6	0	0	0
unknown Rickettsiales	day 0	0	0	0	0.00505099	1180.7	1525.95
Veillonellaceae	day 0	6.1376	4.1298e+06	4.19296e+06	8.14892	2.93774e+06	4.13341e+06
